# Supplementary material for: TranscriptomeBrowser 3.0: introducing a new compendium of molecular interactions and a new visualization tool for the study of gene regulatory networks
Source: BMC Bioinformatics. 2012 Jan 31;13:19. doi: 10.1186/1471-2105-13-19 (PMC3395838; doi:10.1186/1471-2105-13-19)
Supplement: Additional file 5 — "TFBS predictions in the human genome". A bed file containing TFBS predictions in the human genome. 1 - chrom - The name of the chromosome. Fields contain the following informations: chromStart - The starting position of the feature in the chromosome; chromEnd - The ending position of the feature in the chromosome; name - PWM identifier and representative names; score - A score for the PWM hit; strand - Defines the strand - either '+' or '-'; gene id - The gene id of the target gene; geneSymbol- The genesymbol of the target gene. [file 1471-2105-13-19-S5.BED]

chr1	10028686	10028694	M01117:V$OTX_Q1	7.85	-	211660	Cspp1
chr1	10028686	10028694	M01117:V$OTX_Q1	7.85	-	26754	Cops5
chr1	10029806	10029816	M00931:V$SP1_Q6_01	11.20	+	211660	Cspp1
chr1	10029806	10029816	M00931:V$SP1_Q6_01	11.20	+	26754	Cops5
chr1	10029858	10029871	M00196:V$SP1_Q6	9.65	+	211660	Cspp1
chr1	10029858	10029871	M00196:V$SP1_Q6	9.65	+	26754	Cops5
chr1	101670251	101670267	Msx3_3206.1	8.50	+	241175	Cntnap5b
chr1	101670252	101670269	Hmx1_3423.1	9.80	+	241175	Cntnap5b
chr1	101670252	101670269	Hmx2_3424.3	9.85	+	241175	Cntnap5b
chr1	101670252	101670269	Hmx3_3490.2	9.22	+	241175	Cntnap5b
chr1	101670257	101670265	M00241:V$NKX25_02	8.80	-	241175	Cntnap5b
chr1	101670260	101670277	Tcfe2a_secondary	8.15	-	241175	Cntnap5b
chr1	10221644	10221654	M00042:V$SOX5_01	9.00	-	211673	Arfgef1
chr1	10221723	10221739	Myf6_primary	8.53	+	211673	Arfgef1
chr1	10221724	10221741	Ascl2_primary	10.00	+	211673	Arfgef1
chr1	10221728	10221742	M00804:V$E2A_Q2	8.33	+	211673	Arfgef1
chr1	10221729	10221737	M00712:V$MYOGENIN_Q6	8.30	-	211673	Arfgef1
chr1	10221737	10221754	Smad3_primary	8.75	+	211673	Arfgef1
chr1	10221739	10221750	M00974:V$SMAD_Q6_01	8.10	+	211673	Arfgef1
chr1	10221755	10221772	Six4_2860.1	10.00	-	211673	Arfgef1
chr1	10221899	10221913	M00979:V$PAX6_Q2	11.70	-	211673	Arfgef1
chr1	10221905	10221916	M00959:V$ER_Q6_02	8.30	+	211673	Arfgef1
chr1	10222975	10222991	Osr1_primary	9.50	-	211673	Arfgef1
chr1	10222975	10222991	Osr2_primary	9.85	-	211673	Arfgef1
chr1	10223043	10223060	M00059:V$YY1_01	8.05	+	211673	Arfgef1
chr1	10223044	10223055	M01035:V$YY1_Q6_02	8.30	+	211673	Arfgef1
chr1	10223047	10223056	M00793:V$YY1_Q6	8.90	+	211673	Arfgef1
chr1	106664593	106664607	M00511:V$ERR1_Q2	10.20	+	23836	Cdh20
chr1	106664593	106664610	Esrra_primary	10.85	+	23836	Cdh20
chr1	106664598	106664609	M00959:V$ER_Q6_02	8.50	+	23836	Cdh20
chr1	106664824	106664837	M00775:V$NFY_Q6_01	8.65	+	23836	Cdh20
chr1	106664995	106665012	Gbx1_2883.2	8.55	+	23836	Cdh20
chr1	106664995	106665012	Nkx1-1_3856.3	8.78	-	23836	Cdh20
chr1	106664996	106665012	Isx_3445.1	8.55	+	23836	Cdh20
chr1	106664996	106665013	En2_0952.1	9.10	+	23836	Cdh20
chr1	106664996	106665013	Gbx2_3110.1	8.88	+	23836	Cdh20
chr1	106664996	106665013	Rax_3443.1	9.47	+	23836	Cdh20
chr1	106664997	106665013	Barx1_2877.1	9.10	+	23836	Cdh20
chr1	106664997	106665013	Bsx_3483.2	8.70	+	23836	Cdh20
chr1	106665003	106665020	Pax4_3989.2	8.20	-	23836	Cdh20
chr1	106665009	106665024	Bbx_primary	8.90	+	23836	Cdh20
chr1	106666044	106666052	M00500:V$STAT6_02	7.00	+	23836	Cdh20
chr1	106667305	106667315	M00960:V$PR_Q2	8.30	+	23836	Cdh20
chr1	106667307	106667316	M00963:V$T3R_Q6	7.80	-	23836	Cdh20
chr1	106667307	106667323	M00205:V$GRE_C	10.40	-	23836	Cdh20
chr1	106667576	106667590	M00729:V$CDX2_Q5	11.12	+	23836	Cdh20
chr1	106667576	106667592	Hoxa10_2318.1	10.57	-	23836	Cdh20
chr1	106667576	106667593	Hoxc12_3480.1	10.75	-	23836	Cdh20
chr1	106667577	106667593	Cdx1_2245.1	11.38	-	23836	Cdh20
chr1	106667577	106667593	Cdx2_4272.1	10.93	-	23836	Cdh20
chr1	10707556	10707566	M00744:V$POU1F1_Q6	9.55	-	329093	Cpa6
chr1	10710074	10710085	M00037:V$NFE2_01	10.70	+	329093	Cpa6
chr1	10710075	10710086	M00174:V$AP1_Q6	8.48	+	329093	Cpa6
chr1	10710075	10710086	M00490:V$BACH2_01	9.52	-	329093	Cpa6
chr1	10710076	10710084	M00926:V$AP1_Q4_01	7.90	-	329093	Cpa6
chr1	10710076	10710085	M00199:V$AP1_C	9.20	-	329093	Cpa6
chr1	107251736	107251753	Zbtb3_primary	9.05	-	320311	Rnf152
chr1	107255625	107255635	M00510:V$LHX3_01	10.50	-	320311	Rnf152
chr1	107559095	107559109	Tcfap2a_secondary	8.50	-	227446	2310035C23Rik
chr1	107559095	107559109	Tcfap2a_secondary	8.50	-	27392	Pign
chr1	107560410	107560420	M00931:V$SP1_Q6_01	11.20	+	227446	2310035C23Rik
chr1	107560410	107560420	M00931:V$SP1_Q6_01	11.20	+	27392	Pign
chr1	107887152	107887162	M00931:V$SP1_Q6_01	8.30	+	227449	Zcchc2
chr1	108068099	108068115	Klf7_primary	9.95	+	98432	Phlpp1
chr1	108068101	108068114	M00196:V$SP1_Q6	10.02	-	98432	Phlpp1
chr1	108068102	108068112	M00931:V$SP1_Q6_01	9.83	-	98432	Phlpp1
chr1	108068103	108068113	M00933:V$SP1_Q2_01	9.95	+	98432	Phlpp1
chr1	108068125	108068141	Foxj1_primary	11.00	-	98432	Phlpp1
chr1	108068126	108068143	Foxa2_primary	10.00	-	98432	Phlpp1
chr1	108068126	108068143	Foxj3_primary	10.90	-	98432	Phlpp1
chr1	108068126	108068143	Foxk1_primary	9.80	-	98432	Phlpp1
chr1	108068126	108068143	Foxl1_primary	9.00	-	98432	Phlpp1
chr1	108068127	108068138	M00472:V$FOXO4_01	8.10	-	98432	Phlpp1
chr1	108068127	108068141	M00476:V$FOXO4_02	10.50	+	98432	Phlpp1
chr1	108068127	108068141	M00477:V$FOXO3_01	8.60	+	98432	Phlpp1
chr1	108068129	108068139	M00473:V$FOXO1_01	8.20	-	98432	Phlpp1
chr1	108068340	108068348	M00649:V$MAZ_Q6	9.30	+	98432	Phlpp1
chr1	108609560	108609576	Hoxb13_3479.1	10.53	-	12043	Bcl2
chr1	108609560	108609576	Hoxd13_2356.1	10.47	-	12043	Bcl2
chr1	108609597	108609606	M00792:V$SMAD_Q6	6.90	-	12043	Bcl2
chr1	108610204	108610216	M00087:V$IK2_01	8.20	-	12043	Bcl2
chr1	108610675	108610687	M00341:V$GABP_B	8.70	-	12043	Bcl2
chr1	108610675	108610691	Gabpa_secondary	7.40	+	12043	Bcl2
chr1	108692875	108692888	M00196:V$SP1_Q6	9.15	-	20479	Vps4b
chr1	108829964	108829978	M00729:V$CDX2_Q5	11.10	+	71869	Serpinb12
chr1	108829964	108829980	Hoxa10_2318.1	9.55	-	71869	Serpinb12
chr1	108829964	108829980	Hoxb13_3479.1	9.07	-	71869	Serpinb12
chr1	108829964	108829980	Hoxd13_2356.1	8.80	-	71869	Serpinb12
chr1	108829965	108829981	Cdx1_2245.1	10.52	-	71869	Serpinb12
chr1	108829965	108829981	Cdx2_4272.1	11.05	-	71869	Serpinb12
chr1	108829969	108829987	M00991:V$CDX_Q5	10.70	-	71869	Serpinb12
chr1	108946676	108946690	M00477:V$FOXO3_01	8.50	-	20248	Serpinb3a
chr1	109257667	109257684	Lef1_primary	9.00	+	66957	Serpinb11
chr1	109257667	109257684	Tcf7l2_primary	9.57	+	66957	Serpinb11
chr1	109257670	109257680	M01022:V$LEF1_Q2_01	8.20	-	66957	Serpinb11
chr1	109257918	109257935	Hoxd10_2368.2	9.12	-	66957	Serpinb11
chr1	109258926	109258937	M00978:V$LEF1TCF1_Q4	9.80	-	66957	Serpinb11
chr1	109316316	109316325	M00925:V$AP1_Q6_01	8.20	-	116872	Serpinb7
chr1	109316317	109316325	M00926:V$AP1_Q4_01	8.27	+	116872	Serpinb7
chr1	109319219	109319228	M00199:V$AP1_C	8.80	+	116872	Serpinb7
chr1	109319219	109319228	M00925:V$AP1_Q6_01	7.80	-	116872	Serpinb7
chr1	109319220	109319228	M00926:V$AP1_Q4_01	7.90	+	116872	Serpinb7
chr1	109319284	109319298	Sfpi1_primary	9.77	-	116872	Serpinb7
chr1	109319286	109319294	M00971:V$ETS_Q6	8.50	+	116872	Serpinb7
chr1	109319287	109319295	M00658:V$PU1_Q6	8.90	-	116872	Serpinb7
chr1	109407952	109407962	M00933:V$SP1_Q2_01	8.90	-	18788	Serpinb2
chr1	10981183	10981195	M00746:V$ELF1_Q6	10.40	+	109294	Prex2
chr1	10981183	10981197	Sfpi1_primary	9.42	+	109294	Prex2
chr1	10981186	10981194	M00658:V$PU1_Q6	8.90	+	109294	Prex2
chr1	10981186	10981201	M00339:V$ETS1_B	9.30	+	109294	Prex2
chr1	10981187	10981195	M00971:V$ETS_Q6	8.50	-	109294	Prex2
chr1	10981187	10981199	M00771:V$ETS_Q4	9.12	-	109294	Prex2
chr1	10981229	10981246	Foxa2_primary	8.38	-	109294	Prex2
chr1	10981229	10981246	Foxj3_primary	8.65	-	109294	Prex2
chr1	10981229	10981246	Foxk1_primary	7.95	-	109294	Prex2
chr1	10981239	10981250	M00978:V$LEF1TCF1_Q4	8.90	-	109294	Prex2
chr1	10981241	10981251	M01022:V$LEF1_Q2_01	9.30	+	109294	Prex2
chr1	10981273	10981287	Mtf1_secondary	6.60	-	109294	Prex2
chr1	10981397	10981414	Pou1f1_3818.1	8.87	-	109294	Prex2
chr1	10981397	10981414	Pou3f1_3819.1	9.73	-	109294	Prex2
chr1	10981397	10981414	Pou3f4_3773.1	8.70	-	109294	Prex2
chr1	10981397	10981414	Tlx2_3498.2	9.45	+	109294	Prex2
chr1	10981398	10981413	Hlx1_2350.1	8.47	+	109294	Prex2
chr1	10981398	10981415	Dbx1_3486.1	7.93	-	109294	Prex2
chr1	10981398	10981415	Hoxd8_2644.1	9.10	-	109294	Prex2
chr1	10981398	10981415	Pou1f1_3818.1	9.15	+	109294	Prex2
chr1	10981398	10981415	Pou3f4_3773.1	9.18	+	109294	Prex2
chr1	10981400	10981410	M00510:V$LHX3_01	8.60	-	109294	Prex2
chr1	10981400	10981416	Hoxb8_3780.2	10.38	-	109294	Prex2
chr1	10981400	10981417	Lhx1_2240.2	8.20	+	109294	Prex2
chr1	10981400	10981417	Lhx5_2279.1	8.20	+	109294	Prex2
chr1	10981400	10981417	Lmx1b_3433.2	8.20	-	109294	Prex2
chr1	10981401	10981418	Dbx1_3486.1	8.35	+	109294	Prex2
chr1	10982221	10982237	Foxj1_primary	10.60	-	109294	Prex2
chr1	10982222	10982234	M00160:V$SRY_02	9.30	-	109294	Prex2
chr1	10982222	10982239	Foxa2_primary	9.10	-	109294	Prex2
chr1	10982222	10982239	Foxj3_primary	10.70	-	109294	Prex2
chr1	10982222	10982239	Foxk1_primary	8.60	-	109294	Prex2
chr1	10982222	10982239	Foxl1_primary	9.60	-	109294	Prex2
chr1	10982222	10982240	M00422:V$FOXJ2_01	11.30	-	109294	Prex2
chr1	10982223	10982238	Zfp105_primary	10.40	-	109294	Prex2
chr1	10982224	10982237	M00289:V$HFH3_01	8.40	+	109294	Prex2
chr1	10982224	10982237	M00809:V$FOX_Q2	9.50	+	109294	Prex2
chr1	10982225	10982235	M00473:V$FOXO1_01	9.60	-	109294	Prex2
chr1	10982225	10982238	M00791:V$HNF3_Q6	8.00	-	109294	Prex2
chr1	10982226	10982243	Sox15_primary	10.23	-	109294	Prex2
chr1	10982227	10982243	Sox5_primary	9.20	-	109294	Prex2
chr1	10982229	10982241	M00160:V$SRY_02	9.52	-	109294	Prex2
chr1	10982230	10982240	M00042:V$SOX5_01	9.00	-	109294	Prex2
chr1	10982269	10982280	M00978:V$LEF1TCF1_Q4	10.00	+	109294	Prex2
chr1	10983471	10983482	M00977:V$EBF_Q6	9.30	+	109294	Prex2
chr1	10984771	10984787	Sox12_secondary	9.72	+	109294	Prex2
chr1	10984941	10984949	M00971:V$ETS_Q6	8.45	+	109294	Prex2
chr11	100000209	100000225	Sox12_secondary	8.97	+	16665	Krt15
chr11	100067790	100067807	Emx2_3420.1	9.82	-	16664	Krt14
chr11	100067790	100067807	Evx2_2645.3	8.77	+	16664	Krt14
chr11	100067791	100067808	Emx2_3420.1	10.33	+	16664	Krt14
chr11	100067791	100067808	Evx1_3952.2	9.75	+	16664	Krt14
chr11	100067791	100067808	Evx2_2645.3	9.38	-	16664	Krt14
chr11	100068872	100068882	M00933:V$SP1_Q2_01	9.13	-	16664	Krt14
chr11	100070039	100070056	Smad3_primary	8.82	-	16664	Krt14
chr11	100110499	100110514	M00495:V$BACH1_01	8.48	-	16666	Krt16
chr11	100110501	100110512	M00174:V$AP1_Q6	8.30	+	16666	Krt16
chr11	100110502	100110510	M00926:V$AP1_Q4_01	8.02	-	16666	Krt16
chr11	100122483	100122493	M00933:V$SP1_Q2_01	8.98	+	16667	Krt17
chr11	100122671	100122685	M00186:V$SRF_Q6	8.65	+	16667	Krt17
chr11	100129712	100129727	M00495:V$BACH1_01	8.05	-	68239	Krt42
chr11	100129715	100129726	M00983:V$MAF_Q6_01	8.57	-	68239	Krt42
chr11	100129729	100129740	M00977:V$EBF_Q6	9.25	+	68239	Krt42
chr11	100129764	100129775	M00080:V$EVI1_03	8.10	-	68239	Krt42
chr11	100132534	100132551	Sox17_secondary	8.25	-	68239	Krt42
chr11	100181082	100181090	M00649:V$MAZ_Q6	9.30	-	20918	Eif1
chr11	100181249	100181261	M00178:V$CREB_Q4	9.48	-	20918	Eif1
chr11	100181285	100181298	M00196:V$SP1_Q6	9.32	-	20918	Eif1
chr11	100181286	100181296	M00931:V$SP1_Q6_01	8.70	-	20918	Eif1
chr11	100181357	100181370	M00641:V$HSF_Q6	8.00	+	20918	Eif1
chr11	100181372	100181381	M01118:V$WT1_Q6	7.60	+	20918	Eif1
chr11	100182705	100182713	M00500:V$STAT6_02	7.00	+	20918	Eif1
chr11	100194553	100194566	M00821:V$NRF2_Q4	11.35	+	14459	Gast
chr11	100194554	100194565	M00037:V$NFE2_01	11.90	+	14459	Gast
chr11	100194554	100194565	M00983:V$MAF_Q6_01	9.10	+	14459	Gast
chr11	100194554	100194567	M00517:V$AP1_01	9.58	-	14459	Gast
chr11	100194555	100194566	M00174:V$AP1_Q6	8.92	-	14459	Gast
chr11	100194556	100194565	M00199:V$AP1_C	8.80	-	14459	Gast
chr11	100194556	100194565	M00925:V$AP1_Q6_01	8.00	-	14459	Gast
chr11	100194557	100194565	M00926:V$AP1_Q4_01	7.90	+	14459	Gast
chr11	100195221	100195233	M00776:V$SREBP_Q3	8.90	+	14459	Gast
chr11	100216914	100216927	M00196:V$SP1_Q6	12.27	+	15114	Hap1
chr11	100216915	100216925	M00933:V$SP1_Q2_01	11.00	-	15114	Hap1
chr11	100216916	100216926	M00931:V$SP1_Q6_01	10.95	+	15114	Hap1
chr11	100256964	100256974	M00933:V$SP1_Q2_01	8.20	+	16480	Jup
chr11	100256965	100256974	M01118:V$WT1_Q6	7.40	+	16480	Jup
chr11	100257885	100257896	M00807:V$EGR_Q6	9.25	+	16480	Jup
chr11	100258416	100258432	Mtf1_primary	9.80	-	16480	Jup
chr11	100258418	100258432	M00650:V$MTF1_Q4	13.00	+	16480	Jup
chr11	100258452	100258467	Sox14_secondary	9.95	+	16480	Jup
chr11	100258465	100258475	M00931:V$SP1_Q6_01	8.50	-	16480	Jup
chr11	100258465	100258477	M01037:V$GLI_Q2	8.00	-	16480	Jup
chr11	100258475	100258487	M00189:V$AP2_Q6	8.88	-	16480	Jup
chr11	100258476	100258485	M00469:V$AP2ALPHA_01	7.20	+	16480	Jup
chr11	100258476	100258485	M00470:V$AP2GAMMA_01	7.90	+	16480	Jup
chr11	100258492	100258500	M00649:V$MAZ_Q6	8.40	+	16480	Jup
chr11	100258812	100258825	M00333:V$ZF5_B	8.50	-	16480	Jup
chr11	100258819	100258833	M00804:V$E2A_Q2	8.80	+	16480	Jup
chr11	100258820	100258839	M01028:V$NRSF_Q4	7.40	+	16480	Jup
chr11	100259080	100259097	Sox4_primary	9.15	+	16480	Jup
chr11	100259136	100259149	M00196:V$SP1_Q6	10.90	-	16480	Jup
chr11	100259137	100259147	M00931:V$SP1_Q6_01	10.08	-	16480	Jup
chr11	100259138	100259148	M00933:V$SP1_Q2_01	9.63	+	16480	Jup
chr11	100259176	100259187	M00687:V$ALPHACP1_01	9.53	-	16480	Jup
chr11	100259208	100259218	M00933:V$SP1_Q2_01	9.28	-	16480	Jup
chr11	100259209	100259219	M00931:V$SP1_Q6_01	10.08	+	16480	Jup
chr11	100259267	100259282	Tcfap2a_primary	8.85	-	16480	Jup
chr11	100259267	100259282	Tcfap2c_primary	9.35	-	16480	Jup
chr11	100259270	100259279	M00469:V$AP2ALPHA_01	7.40	+	16480	Jup
chr11	100259429	100259439	M00931:V$SP1_Q6_01	8.30	-	16480	Jup
chr11	100276956	100276966	M00933:V$SP1_Q2_01	8.40	+	14230	Fkbp10
chr11	100276956	100276966	M00933:V$SP1_Q2_01	8.40	+	66180	Leprel4
chr11	100276969	100276977	M01116:V$CLOCKBMAL_Q6	8.70	+	14230	Fkbp10
chr11	100276969	100276977	M01116:V$CLOCKBMAL_Q6	8.70	+	66180	Leprel4
chr11	100302423	100302435	M00243:V$EGR1_01	7.70	+	66720	Klhl10
chr11	100302423	100302435	M00243:V$EGR1_01	7.70	+	68106	Nt5c3l
chr11	100303171	100303180	M00962:V$AR_Q6	7.20	+	66720	Klhl10
chr11	100303171	100303180	M00962:V$AR_Q6	7.20	+	68106	Nt5c3l
chr11	100334132	100334142	M00933:V$SP1_Q2_01	9.00	-	217194	Klhl11
chr11	100334133	100334143	M00931:V$SP1_Q6_01	10.08	+	217194	Klhl11
chr11	100388454	100388471	Tcfe2a_secondary	9.77	-	104112	Acly
chr11	100388458	100388468	M00993:V$TAL1_Q6	8.60	+	104112	Acly
chr11	100406992	100407002	M00032:V$CETS1P54_01	8.60	+	74407	Ttc25
chr11	100408345	100408357	M00621:V$CEBPDELTA_Q6	8.75	+	74407	Ttc25
chr11	100409606	100409618	M00746:V$ELF1_Q6	10.25	-	74407	Ttc25
chr11	100409607	100409615	M00658:V$PU1_Q6	8.90	-	74407	Ttc25
chr11	100436314	100436326	M00189:V$AP2_Q6	8.80	-	12799	Cnp
chr11	100480080	100480091	M00983:V$MAF_Q6_01	8.80	-	56354	Dnajc7
chr11	100480478	100480486	M00500:V$STAT6_02	7.10	-	56354	Dnajc7
chr11	100480965	100480973	M00492:V$STAT1_02	7.70	+	56354	Dnajc7
chr11	100481042	100481058	M00800:V$AP2_Q3	10.00	-	56354	Dnajc7
chr11	100481082	100481099	Zbtb7b_secondary	9.40	-	56354	Dnajc7
chr11	100481102	100481112	M00931:V$SP1_Q6_01	9.70	+	56354	Dnajc7
chr11	100481573	100481587	M00979:V$PAX6_Q2	10.00	-	56354	Dnajc7
chr11	100481573	100481587	M00979:V$PAX6_Q2	10.00	-	71966	Nkiras2
chr11	100511909	100511917	M00649:V$MAZ_Q6	9.30	+	278304	Zfp385c
chr11	100511921	100511929	M00649:V$MAZ_Q6	8.40	+	278304	Zfp385c
chr11	100512694	100512707	M00619:V$ALX4_01	7.60	+	278304	Zfp385c
chr11	100513282	100513293	M00174:V$AP1_Q6	8.23	+	278304	Zfp385c
chr11	100513282	100513293	M00188:V$AP1_Q4	8.60	+	278304	Zfp385c
chr11	100513283	100513291	M00926:V$AP1_Q4_01	7.90	-	278304	Zfp385c
chr11	100513283	100513292	M00925:V$AP1_Q6_01	7.95	+	278304	Zfp385c
chr11	100565579	100565590	M00972:V$IRF_Q6_01	10.40	+	80861	Dhx58
chr11	100565580	100565592	M00699:V$ICSBP_Q6	10.05	+	80861	Dhx58
chr11	100571565	100571576	M00072:V$CP2_01	8.20	+	14534	Kat2a
chr11	100576606	100576617	M00079:V$EVI1_02	8.10	+	14534	Kat2a
chr11	100576606	100576617	M00079:V$EVI1_02	8.10	+	75482	Hspb9
chr11	100576606	100576617	M00080:V$EVI1_03	7.70	+	14534	Kat2a
chr11	100576606	100576617	M00080:V$EVI1_03	7.70	+	75482	Hspb9
chr11	100576606	100576617	M00082:V$EVI1_05	8.50	+	14534	Kat2a
chr11	100576606	100576617	M00082:V$EVI1_05	8.50	+	75482	Hspb9
chr11	100576608	100576617	M00011:V$EVI1_06	9.20	+	14534	Kat2a
chr11	100576608	100576617	M00011:V$EVI1_06	9.20	+	75482	Hspb9
chr11	100576613	100576629	M00287:V$NFY_01	9.10	-	14534	Kat2a
chr11	100576613	100576629	M00287:V$NFY_01	9.10	-	75482	Hspb9
chr11	100576615	100576629	M00209:V$NFY_C	13.00	+	14534	Kat2a
chr11	100576615	100576629	M00209:V$NFY_C	13.00	+	75482	Hspb9
chr11	100576616	100576627	M00185:V$NFY_Q6	10.60	-	14534	Kat2a
chr11	100576616	100576627	M00185:V$NFY_Q6	10.60	-	75482	Hspb9
chr11	100576616	100576627	M00687:V$ALPHACP1_01	8.70	-	14534	Kat2a
chr11	100576616	100576627	M00687:V$ALPHACP1_01	8.70	-	75482	Hspb9
chr11	100576617	100576630	M00775:V$NFY_Q6_01	9.60	-	14534	Kat2a
chr11	100576617	100576630	M00775:V$NFY_Q6_01	9.60	-	75482	Hspb9
chr11	100577172	100577185	M00791:V$HNF3_Q6	8.20	-	75482	Hspb9
chr11	100596968	100596980	M00699:V$ICSBP_Q6	8.95	-	19345	Rab5c
chr11	100596972	100596987	M00772:V$IRF_Q6	11.95	+	19345	Rab5c
chr11	100596973	100596988	Isgf3g_primary	9.35	-	19345	Rab5c
chr11	100596974	100596986	M00699:V$ICSBP_Q6	9.90	-	19345	Rab5c
chr11	100596976	100596987	M00972:V$IRF_Q6_01	9.65	-	19345	Rab5c
chr11	100598178	100598192	M01031:V$HNF4_Q6_01	9.05	-	19345	Rab5c
chr11	100598179	100598192	M00764:V$HNF4_DR1_Q3	9.35	+	19345	Rab5c
chr11	100598826	100598834	M00658:V$PU1_Q6	8.90	+	19345	Rab5c
chr11	100599028	100599037	M00792:V$SMAD_Q6	6.70	+	19345	Rab5c
chr11	100599283	100599296	M00196:V$SP1_Q6	10.00	+	19345	Rab5c
chr11	100599284	100599294	M00933:V$SP1_Q2_01	9.90	-	19345	Rab5c
chr11	100599284	100599297	M00491:V$MAZR_01	10.50	+	19345	Rab5c
chr11	100599285	100599295	M00931:V$SP1_Q6_01	8.75	+	19345	Rab5c
chr11	100599526	100599542	Klf7_primary	9.82	+	19345	Rab5c
chr11	100599528	100599541	M00196:V$SP1_Q6	9.62	-	19345	Rab5c
chr11	100599529	100599539	M00931:V$SP1_Q6_01	9.65	-	19345	Rab5c
chr11	100599530	100599540	M00933:V$SP1_Q2_01	8.90	+	19345	Rab5c
chr11	100599719	100599732	M00196:V$SP1_Q6	9.10	+	19345	Rab5c
chr11	100601003	100601011	M00671:V$TCF4_Q5	8.00	-	19345	Rab5c
chr11	100601596	100601605	M00469:V$AP2ALPHA_01	7.30	+	19345	Rab5c
chr11	100620195	100620211	M00800:V$AP2_Q3	8.57	-	380728	Kcnh4
chr11	100620320	100620341	M00325:V$NRSE_B	12.00	-	380728	Kcnh4
chr11	100620321	100620340	M01028:V$NRSF_Q4	12.10	+	380728	Kcnh4
chr11	100620997	100621013	Plagl1_primary	10.60	-	380728	Kcnh4
chr11	100621172	100621180	M01116:V$CLOCKBMAL_Q6	8.70	+	380728	Kcnh4
chr11	100621279	100621294	Sp4_secondary	8.63	-	15171	Hcrt
chr11	100621279	100621294	Sp4_secondary	8.63	-	380728	Kcnh4
chr11	100624329	100624345	Sox12_secondary	9.75	+	15171	Hcrt
chr11	100624424	100624433	M00701:V$SMAD3_Q6	10.10	+	15171	Hcrt
chr11	100632162	100632178	Meis1_2335.1	8.95	+	80860	Ghdc
chr11	100632162	100632178	Pknox1_2364.2	10.03	+	80860	Ghdc
chr11	100632162	100632178	Pknox2_3077.2	10.07	+	80860	Ghdc
chr11	100632162	100632178	Tgif2_3451.1	8.72	+	80860	Ghdc
chr11	100632163	100632173	M00184:V$MYOD_Q6	8.80	+	80860	Ghdc
chr11	100632164	100632178	M00804:V$E2A_Q2	9.72	+	80860	Ghdc
chr11	100632165	100632173	M00973:V$E2A_Q6	8.90	+	80860	Ghdc
chr11	100632165	100632177	M00419:V$MEIS1_01	9.60	-	80860	Ghdc
chr11	100632166	100632177	M00418:V$TGIF_01	8.40	+	80860	Ghdc
chr11	100682804	100682812	M00471:V$TBP_01	9.10	-	20851	Stat5b
chr11	100683899	100683907	M00500:V$STAT6_02	7.00	+	20851	Stat5b
chr11	100683907	100683921	M00511:V$ERR1_Q2	8.43	+	20851	Stat5b
chr11	100683907	100683923	Nr2f2_primary	10.30	+	20851	Stat5b
chr11	100683907	100683923	Rara_primary	11.20	+	20851	Stat5b
chr11	100683957	100683973	M00648:V$MAF_Q6	10.65	-	20851	Stat5b
chr11	100685445	100685453	M00731:V$OSF2_Q6	8.20	-	20851	Stat5b
chr11	100685504	100685512	M00671:V$TCF4_Q5	8.00	+	20851	Stat5b
chr11	100685504	100685515	M00978:V$LEF1TCF1_Q4	8.70	+	20851	Stat5b
chr11	100709696	100709710	M00117:V$CEBPB_02	9.55	-	20851	Stat5b
chr11	100709696	100709710	M00190:V$CEBP_Q2	7.85	-	20851	Stat5b
chr11	100710784	100710799	Obox6_3440.2	9.52	-	20851	Stat5b
chr11	100710845	100710855	M00485:V$NKX22_01	8.60	+	20851	Stat5b
chr11	100710930	100710946	M00222:V$HAND1E47_01	8.88	-	20851	Stat5b
chr11	100711215	100711230	M00922:V$SRF_Q5_01	11.45	+	20851	Stat5b
chr11	100712318	100712335	Dlx3_1030.1	9.67	-	20851	Stat5b
chr11	100712318	100712335	Dlx4_3488.2	9.28	-	20851	Stat5b
chr11	100712321	100712335	Dlx1_1741.2	9.73	-	20851	Stat5b
chr11	100714069	100714079	M00146:V$HSF1_01	8.15	+	20851	Stat5b
chr11	100714069	100714079	M00147:V$HSF2_01	8.12	+	20851	Stat5b
chr11	100720078	100720092	Sfpi1_primary	9.32	-	20850	Stat5a
chr11	100720695	100720711	Gabpa_secondary	7.25	-	20850	Stat5a
chr11	100720704	100720721	M00528:V$PPARG_03	10.00	+	20850	Stat5a
chr11	100720708	100720721	M00763:V$PPAR_DR1_Q2	8.20	-	20850	Stat5a
chr11	100721747	100721755	M00712:V$MYOGENIN_Q6	8.30	+	20850	Stat5a
chr11	100721765	100721773	M00500:V$STAT6_02	7.00	-	20850	Stat5a
chr11	100722357	100722372	M00772:V$IRF_Q6	10.85	+	20850	Stat5a
chr11	100722359	100722371	M00699:V$ICSBP_Q6	8.50	-	20850	Stat5a
chr11	100722361	100722372	M00972:V$IRF_Q6_01	10.10	-	20850	Stat5a
chr11	100723281	100723292	M00037:V$NFE2_01	9.60	+	20850	Stat5a
chr11	100723283	100723292	M00199:V$AP1_C	8.95	-	20850	Stat5a
chr11	100723331	100723341	M00931:V$SP1_Q6_01	8.50	-	20850	Stat5a
chr11	100723332	100723342	M00933:V$SP1_Q2_01	9.60	+	20850	Stat5a
chr11	100799642	100799659	M00806:V$NF1_Q6_01	8.20	-	20848	Stat3
chr11	100799642	100799660	M00193:V$NF1_Q6	8.88	+	20848	Stat3
chr11	100799691	100799708	Hmx1_3423.1	9.33	+	20848	Stat3
chr11	100799696	100799704	M00241:V$NKX25_02	8.80	-	20848	Stat3
chr11	100799696	100799710	M00117:V$CEBPB_02	8.70	-	20848	Stat3
chr11	100800546	100800556	M00931:V$SP1_Q6_01	8.30	-	20848	Stat3
chr11	100800566	100800574	M00973:V$E2A_Q6	8.55	+	20848	Stat3
chr11	100800913	100800926	M00196:V$SP1_Q6	10.05	-	20848	Stat3
chr11	100800914	100800924	M00931:V$SP1_Q6_01	9.30	-	20848	Stat3
chr11	100800915	100800925	M00933:V$SP1_Q2_01	9.20	+	20848	Stat3
chr11	100800923	100800939	M00287:V$NFY_01	9.73	+	20848	Stat3
chr11	100801066	100801079	M00196:V$SP1_Q6	8.70	+	20848	Stat3
chr11	100801067	100801076	M01118:V$WT1_Q6	7.80	-	20848	Stat3
chr11	100801067	100801077	M00933:V$SP1_Q2_01	8.30	-	20848	Stat3
chr11	100801068	100801076	M00649:V$MAZ_Q6	9.30	+	20848	Stat3
chr11	100801129	100801141	M00177:V$CREB_Q2	8.75	+	20848	Stat3
chr11	100801129	100801141	M00178:V$CREB_Q4	9.60	+	20848	Stat3
chr11	100801129	100801141	M00179:V$CREBP1_Q2	9.15	-	20848	Stat3
chr11	100801130	100801139	M00981:V$CREBATF_Q6	9.50	+	20848	Stat3
chr11	100801131	100801139	M00039:V$CREB_01	9.70	+	20848	Stat3
chr11	100801131	100801139	M00041:V$CREBP1CJUN_01	10.00	+	20848	Stat3
chr11	100801203	100801211	M01116:V$CLOCKBMAL_Q6	8.70	+	20848	Stat3
chr11	100801379	100801393	M00979:V$PAX6_Q2	9.50	+	20848	Stat3
chr11	100801385	100801393	M00493:V$STAT5A_03	6.40	-	20848	Stat3
chr11	100801385	100801393	M00494:V$STAT6_01	6.70	-	20848	Stat3
chr11	100801390	100801404	Dlx1_1741.2	9.00	+	20848	Stat3
chr11	100801390	100801406	Barx1_2877.1	10.10	-	20848	Stat3
chr11	100801390	100801406	Dlx2_2273.2	8.40	-	20848	Stat3
chr11	100801390	100801406	Hoxa1_3425.1	7.90	+	20848	Stat3
chr11	100801390	100801406	Hoxa6_1040.1	9.00	-	20848	Stat3
chr11	100801390	100801406	Hoxa7_3750.1	8.80	-	20848	Stat3
chr11	100801390	100801406	Hoxb5_3122.2	8.60	-	20848	Stat3
chr11	100801390	100801406	Hoxb6_3428.2	8.70	+	20848	Stat3
chr11	100801390	100801406	Hoxb7_3953.1	9.70	-	20848	Stat3
chr11	100801390	100801406	Hoxc8_3429.2	9.50	+	20848	Stat3
chr11	100801390	100801406	Ipf1_3815.1	9.80	-	20848	Stat3
chr11	100801390	100801407	Evx1_3952.2	8.10	-	20848	Stat3
chr11	100801391	100801407	Hoxb8_3780.2	8.40	+	20848	Stat3
chr11	100801391	100801408	Evx1_3952.2	9.05	+	20848	Stat3
chr11	100801391	100801408	Hoxb3_1720.2	8.40	+	20848	Stat3
chr11	100801391	100801408	Hoxc6_3954.2	10.40	+	20848	Stat3
chr11	100801392	100801408	Barx1_2877.1	9.25	+	20848	Stat3
chr11	100801392	100801408	Bsx_3483.2	9.15	+	20848	Stat3
chr11	100801392	100801408	Dlx2_2273.2	9.15	+	20848	Stat3
chr11	100801392	100801408	Gsh2_3990.2	9.55	+	20848	Stat3
chr11	100801392	100801408	Hoxa1_3425.1	8.90	-	20848	Stat3
chr11	100801392	100801408	Hoxa2_3079.1	9.00	+	20848	Stat3
chr11	100801392	100801408	Hoxa5_3415.1	8.85	+	20848	Stat3
chr11	100801392	100801408	Hoxa6_1040.1	9.20	+	20848	Stat3
chr11	100801392	100801408	Hoxa7_3750.1	8.85	+	20848	Stat3
chr11	100801392	100801408	Hoxb7_3953.1	8.55	+	20848	Stat3
chr11	100801392	100801408	Hoxc8_3429.2	8.55	-	20848	Stat3
chr11	100801392	100801408	Hoxd3_1742.2	8.85	-	20848	Stat3
chr11	100801392	100801408	Ipf1_3815.1	10.55	+	20848	Stat3
chr11	100801392	100801408	Meox1_2310.2	9.30	+	20848	Stat3
chr11	100801392	100801408	Msx1_3031.2	8.50	-	20848	Stat3
chr11	100801394	100801406	M00489:V$NKX62_Q2	7.60	-	20848	Stat3
chr11	100802997	100803009	M00639:V$HNF6_Q6	10.58	+	20848	Stat3
chr11	100831983	100831999	M00287:V$NFY_01	10.23	-	19285	Ptrf
chr11	100833095	100833108	M00763:V$PPAR_DR1_Q2	8.48	-	19285	Ptrf
chr11	100833096	100833109	M00638:V$HNF4ALPHA_Q6	8.88	-	19285	Ptrf
chr11	100833096	100833110	M00511:V$ERR1_Q2	8.83	+	19285	Ptrf
chr11	100833096	100833112	Nr2f2_primary	9.50	+	19285	Ptrf
chr11	100833096	100833112	Rara_primary	9.40	+	19285	Ptrf
chr11	100869212	100869222	M01119:V$KAISO_01	9.93	-	11975	Atp6v0a1
chr11	100869784	100869799	M01010:V$HMGIY_Q3	8.38	-	11975	Atp6v0a1
chr11	100870640	100870649	M00793:V$YY1_Q6	9.05	-	11975	Atp6v0a1
chr11	100870641	100870652	M01035:V$YY1_Q6_02	8.08	-	11975	Atp6v0a1
chr11	100871914	100871935	M00325:V$NRSE_B	13.90	+	11975	Atp6v0a1
chr11	100871915	100871934	M01028:V$NRSF_Q4	9.60	-	11975	Atp6v0a1
chr11	100872070	100872083	M00821:V$NRF2_Q4	8.70	+	11975	Atp6v0a1
chr11	100948837	100948853	Ascl2_secondary	7.70	-	21428	Mlx
chr11	100956976	100956994	M00526:V$GCNF_01	8.90	-	19183	Psmc3ip
chr11	100957264	100957272	M00973:V$E2A_Q6	8.20	+	19183	Psmc3ip
chr11	100958360	100958373	M00619:V$ALX4_01	7.60	+	19183	Psmc3ip
chr11	100958857	100958867	M00993:V$TAL1_Q6	8.70	+	19183	Psmc3ip
chr11	101029826	101029841	M00769:V$AML_Q6	8.80	-	217198	Plekhh3
chr11	101030878	101030894	Myf6_primary	10.15	-	217198	Plekhh3
chr11	101030879	101030890	M00693:V$E12_Q6	9.30	-	217198	Plekhh3
chr11	101030880	101030890	M00184:V$MYOD_Q6	8.30	+	217198	Plekhh3
chr11	101030882	101030890	M00973:V$E2A_Q6	8.90	+	217198	Plekhh3
chr11	101031164	101031172	M00973:V$E2A_Q6	8.20	-	217198	Plekhh3
chr11	101031164	101031174	M00184:V$MYOD_Q6	8.10	-	217198	Plekhh3
chr11	101031195	101031212	Zfp410_secondary	8.43	+	217198	Plekhh3
chr11	101031196	101031212	Bcl6b_secondary	8.60	+	217198	Plekhh3
chr11	101031197	101031207	M00931:V$SP1_Q6_01	8.58	-	217198	Plekhh3
chr11	101031235	101031244	M01100:V$LRF_Q2	7.30	+	217198	Plekhh3
chr11	101031708	101031720	M00243:V$EGR1_01	8.50	+	217198	Plekhh3
chr11	101031812	101031820	M00973:V$E2A_Q6	8.20	-	217198	Plekhh3
chr11	101031812	101031822	M00993:V$TAL1_Q6	9.40	-	217198	Plekhh3
chr11	101032920	101032932	M00179:V$CREBP1_Q2	9.15	-	217198	Plekhh3
chr11	101034779	101034792	M00210:V$OCT_C	9.10	+	12777	Ccr10
chr11	101034779	101034792	M00210:V$OCT_C	9.10	+	217198	Plekhh3
chr11	101034779	101034792	M00210:V$OCT_C	9.10	+	53321	Cntnap1
chr11	101036798	101036813	M00339:V$ETS1_B	8.75	+	12777	Ccr10
chr11	101036798	101036813	M00339:V$ETS1_B	8.75	+	53321	Cntnap1
chr11	101036800	101036816	M00648:V$MAF_Q6	8.60	+	12777	Ccr10
chr11	101036800	101036816	M00648:V$MAF_Q6	8.60	+	53321	Cntnap1
chr11	101036806	101036822	Ascl2_secondary	8.15	-	12777	Ccr10
chr11	101036806	101036822	Ascl2_secondary	8.15	-	53321	Cntnap1
chr11	101036808	101036818	M00933:V$SP1_Q2_01	9.15	-	12777	Ccr10
chr11	101036808	101036818	M00933:V$SP1_Q2_01	9.15	-	53321	Cntnap1
chr11	101037240	101037250	M00933:V$SP1_Q2_01	8.90	+	12777	Ccr10
chr11	101037240	101037250	M00933:V$SP1_Q2_01	8.90	+	53321	Cntnap1
chr11	101107628	101107642	M00118:V$MYCMAX_01	7.90	+	54409	Ramp2
chr11	101107629	101107641	M00055:V$NMYC_01	9.30	+	54409	Ramp2
chr11	101107629	101107641	M00796:V$USF_Q6_01	8.50	+	54409	Ramp2
chr11	101107630	101107640	M00187:V$USF_Q6	8.30	+	54409	Ramp2
chr11	101107630	101107640	M00322:V$MYCMAX_B	8.50	-	54409	Ramp2
chr11	101107631	101107639	M01116:V$CLOCKBMAL_Q6	8.70	+	54409	Ramp2
chr11	101107631	101107641	M01034:V$EBOX_Q6_01	8.80	+	54409	Ramp2
chr11	101107661	101107669	M00971:V$ETS_Q6	7.80	-	54409	Ramp2
chr11	101107661	101107673	M00771:V$ETS_Q4	8.70	-	54409	Ramp2
chr11	101109781	101109790	M00792:V$SMAD_Q6	6.70	+	54409	Ramp2
chr11	101110121	101110139	M00647:V$LXR_Q3	8.20	-	54409	Ramp2
chr11	101117904	101117916	M00941:V$MEF2_Q6_01	10.00	-	28084	Vps25
chr11	101119306	101119319	M01067:V$GFI1_Q6	7.80	-	69847	Wnk4
chr11	101121210	101121226	Hnf4a_secondary	9.32	-	69847	Wnk4
chr11	101121213	101121222	M00967:V$HNF4_Q6	7.88	-	69847	Wnk4
chr11	101121213	101121227	M01031:V$HNF4_Q6_01	8.45	-	69847	Wnk4
chr11	101124743	101124755	M00208:V$NFKB_C	8.60	-	69847	Wnk4
chr11	101139127	101139142	Tbp_secondary	7.20	-	52469	Ccdc56
chr11	101139127	101139142	Tbp_secondary	7.20	-	68107	Cntd1
chr11	101139177	101139194	Rhox11_1765.2	8.98	-	52469	Ccdc56
chr11	101139177	101139194	Rhox11_1765.2	8.98	-	68107	Cntd1
chr11	101139177	101139194	Rhox11_2205.1	9.22	-	52469	Ccdc56
chr11	101139177	101139194	Rhox11_2205.1	9.22	-	68107	Cntd1
chr11	101139187	101139202	Tcfap2a_primary	8.70	-	52469	Ccdc56
chr11	101139187	101139202	Tcfap2a_primary	8.70	-	68107	Cntd1
chr11	101139187	101139202	Tcfap2c_primary	9.00	+	52469	Ccdc56
chr11	101139187	101139202	Tcfap2c_primary	9.00	+	68107	Cntd1
chr11	101139187	101139202	Tcfap2e_primary	9.20	+	52469	Ccdc56
chr11	101139187	101139202	Tcfap2e_primary	9.20	+	68107	Cntd1
chr11	101139190	101139199	M00469:V$AP2ALPHA_01	7.30	-	52469	Ccdc56
chr11	101139190	101139199	M00469:V$AP2ALPHA_01	7.30	-	68107	Cntd1
chr11	101139190	101139199	M00470:V$AP2GAMMA_01	7.80	-	52469	Ccdc56
chr11	101139190	101139199	M00470:V$AP2GAMMA_01	7.80	-	68107	Cntd1
chr11	101140404	101140420	M00287:V$NFY_01	11.68	-	52469	Ccdc56
chr11	101140404	101140420	M00287:V$NFY_01	11.68	-	68107	Cntd1
chr11	101140406	101140420	M00209:V$NFY_C	9.23	+	52469	Ccdc56
chr11	101140406	101140420	M00209:V$NFY_C	9.23	+	68107	Cntd1
chr11	101140407	101140418	M00185:V$NFY_Q6	8.80	-	52469	Ccdc56
chr11	101140407	101140418	M00185:V$NFY_Q6	8.80	-	68107	Cntd1
chr11	101140407	101140418	M00687:V$ALPHACP1_01	11.70	-	52469	Ccdc56
chr11	101140407	101140418	M00687:V$ALPHACP1_01	11.70	-	68107	Cntd1
chr11	101140408	101140421	M00775:V$NFY_Q6_01	10.95	-	52469	Ccdc56
chr11	101140408	101140421	M00775:V$NFY_Q6_01	10.95	-	68107	Cntd1
chr11	101177257	101177266	M00981:V$CREBATF_Q6	8.55	-	19192	Psme3
chr11	101177471	101177485	Zfp161_secondary	8.95	+	19192	Psme3
chr11	101177509	101177520	M00185:V$NFY_Q6	8.40	-	19192	Psme3
chr11	101177510	101177523	M00775:V$NFY_Q6_01	8.50	-	19192	Psme3
chr11	101177699	101177707	M00649:V$MAZ_Q6	9.07	-	19192	Psme3
chr11	101177887	101177898	M00977:V$EBF_Q6	7.90	+	19192	Psme3
chr11	101177888	101177899	M00977:V$EBF_Q6	9.75	-	19192	Psme3
chr11	101177907	101177919	M00341:V$GABP_B	8.35	-	19192	Psme3
chr11	101178024	101178036	M00055:V$NMYC_01	9.10	-	19192	Psme3
chr11	101178024	101178036	M00123:V$MYCMAX_02	8.75	-	19192	Psme3
chr11	101178051	101178068	Tgif1_2342.2	9.00	+	19192	Psme3
chr11	101178052	101178068	Meis1_2335.1	9.05	-	19192	Psme3
chr11	101178052	101178068	Pknox1_2364.2	9.12	-	19192	Psme3
chr11	101178052	101178068	Pknox2_3077.2	9.55	-	19192	Psme3
chr11	101178052	101178068	Tgif2_3451.1	9.05	-	19192	Psme3
chr11	101178053	101178064	M00418:V$TGIF_01	9.42	-	19192	Psme3
chr11	101178053	101178065	M00419:V$MEIS1_01	9.10	+	19192	Psme3
chr11	101178057	101178067	M00184:V$MYOD_Q6	8.55	-	19192	Psme3
chr11	101178057	101178067	M00993:V$TAL1_Q6	8.55	-	19192	Psme3
chr11	101184232	101184252	M00987:V$FOXP1_01	2.37	+	237940	Aoc2
chr11	101184233	101184241	M00471:V$TBP_01	9.10	-	237940	Aoc2
chr11	101184801	101184819	M00790:V$HNF1_Q6	9.40	-	237940	Aoc2
chr11	101184802	101184819	Dbx1_3486.1	9.20	+	237940	Aoc2
chr11	101184802	101184819	Sox4_secondary	8.80	+	237940	Aoc2
chr11	101184802	101184819	Tlx2_3498.2	9.50	+	237940	Aoc2
chr11	101184805	101184821	Pou4f3_2791.1	8.20	-	237940	Aoc2
chr11	101184807	101184821	Mtf1_secondary	7.28	+	237940	Aoc2
chr11	101184817	101184834	Nkx3-1_secondary	9.50	+	237940	Aoc2
chr11	101184819	101184840	M00512:V$PPARG_01	4.17	-	237940	Aoc2
chr11	101184823	101184836	M00762:V$DR1_Q3	8.30	-	237940	Aoc2
chr11	101184823	101184836	M00763:V$PPAR_DR1_Q2	8.10	+	237940	Aoc2
chr11	101184823	101184836	M00764:V$HNF4_DR1_Q3	8.30	+	237940	Aoc2
chr11	101184825	101184842	Esrra_secondary	9.90	-	237940	Aoc2
chr11	101184828	101184842	M00511:V$ERR1_Q2	9.00	-	237940	Aoc2
chr11	101185457	101185473	Nkx2-3_3435.1	10.32	+	237940	Aoc2
chr11	101226762	101226781	M00191:V$ER_Q6	9.28	+	14377	G6pc
chr11	101228911	101228928	Lef1_primary	10.23	+	14377	G6pc
chr11	101228911	101228928	Tcf3_primary	10.45	-	14377	G6pc
chr11	101228911	101228928	Tcf7l2_primary	10.57	+	14377	G6pc
chr11	101228911	101228928	Tcf7_primary	9.85	-	14377	G6pc
chr11	101228915	101228923	M00671:V$TCF4_Q5	8.30	+	14377	G6pc
chr11	101228954	101228967	M00638:V$HNF4ALPHA_Q6	8.80	-	14377	G6pc
chr11	101286007	101286024	Ascl2_primary	9.42	+	217201	Rundc1
chr11	101286007	101286024	Ascl2_primary	9.42	+	73635	1700113I22Rik
chr11	101286012	101286020	M00712:V$MYOGENIN_Q6	8.30	-	217201	Rundc1
chr11	101286012	101286020	M00712:V$MYOGENIN_Q6	8.30	-	73635	1700113I22Rik
chr11	101286016	101286034	M00810:V$SRF_Q4	13.10	-	217201	Rundc1
chr11	101286016	101286034	M00810:V$SRF_Q4	13.10	-	73635	1700113I22Rik
chr11	101286018	101286033	M00922:V$SRF_Q5_01	13.50	-	217201	Rundc1
chr11	101286018	101286033	M00922:V$SRF_Q5_01	13.50	-	73635	1700113I22Rik
chr11	101286019	101286034	M00215:V$SRF_C	11.50	-	217201	Rundc1
chr11	101286019	101286034	M00215:V$SRF_C	11.50	-	73635	1700113I22Rik
chr11	101286361	101286370	M00975:V$RFX_Q6	7.60	+	217201	Rundc1
chr11	101286361	101286370	M00975:V$RFX_Q6	7.60	+	73635	1700113I22Rik
chr11	101286361	101286379	M00281:V$RFX1_02	10.17	-	217201	Rundc1
chr11	101286361	101286379	M00281:V$RFX1_02	10.17	-	73635	1700113I22Rik
chr11	101286407	101286416	M00223:V$STAT_01	10.10	-	217201	Rundc1
chr11	101286407	101286416	M00223:V$STAT_01	10.10	-	73635	1700113I22Rik
chr11	101303719	101303731	M00341:V$GABP_B	8.98	+	19942	Rpl27
chr11	101303721	101303729	M00492:V$STAT1_02	7.70	-	19942	Rpl27
chr11	101326349	101326360	M00037:V$NFE2_01	10.00	+	26949	Vat1
chr11	101326349	101326360	M00983:V$MAF_Q6_01	8.00	+	26949	Vat1
chr11	101326349	101326362	M00517:V$AP1_01	9.23	-	26949	Vat1
chr11	101326350	101326361	M00174:V$AP1_Q6	8.55	-	26949	Vat1
chr11	101326351	101326360	M00199:V$AP1_C	8.80	-	26949	Vat1
chr11	101326351	101326360	M00925:V$AP1_Q6_01	8.00	-	26949	Vat1
chr11	101326352	101326360	M00926:V$AP1_Q4_01	7.90	+	26949	Vat1
chr11	101329188	101329211	Bhlhb2_secondary	7.90	-	11858	Rnd2
chr11	101329188	101329211	Bhlhb2_secondary	7.90	-	26949	Vat1
chr11	101329839	101329854	Rfx4_secondary	10.07	-	11858	Rnd2
chr11	101329839	101329854	Rfx4_secondary	10.07	-	26949	Vat1
chr11	101330384	101330397	M00491:V$MAZR_01	8.88	-	11858	Rnd2
chr11	101330384	101330397	M00491:V$MAZR_01	8.88	-	26949	Vat1
chr11	101330388	101330396	M00649:V$MAZ_Q6	8.40	-	11858	Rnd2
chr11	101330388	101330396	M00649:V$MAZ_Q6	8.40	-	26949	Vat1
chr11	101413459	101413468	M00981:V$CREBATF_Q6	9.05	-	12189	Brca1
chr11	101413459	101413468	M00981:V$CREBATF_Q6	9.05	-	17966	Nbr1
chr11	101413912	101413926	M00631:V$FXR_Q3	10.00	+	12189	Brca1
chr11	101413912	101413926	M00631:V$FXR_Q3	10.00	+	17966	Nbr1
chr11	101413993	101414006	M00196:V$SP1_Q6	8.80	-	12189	Brca1
chr11	101413993	101414006	M00196:V$SP1_Q6	8.80	-	17966	Nbr1
chr11	101414112	101414128	M00287:V$NFY_01	8.65	+	12189	Brca1
chr11	101414112	101414128	M00287:V$NFY_01	8.65	+	17966	Nbr1
chr11	101414114	101414125	M00185:V$NFY_Q6	8.78	+	12189	Brca1
chr11	101414114	101414125	M00185:V$NFY_Q6	8.78	+	17966	Nbr1
chr11	101414169	101414180	M01035:V$YY1_Q6_02	8.60	+	12189	Brca1
chr11	101414169	101414180	M01035:V$YY1_Q6_02	8.60	+	17966	Nbr1
chr11	101415102	101415117	M00339:V$ETS1_B	10.00	-	12189	Brca1
chr11	101415102	101415117	M00339:V$ETS1_B	10.00	-	17966	Nbr1
chr11	101415106	101415119	Elf3_primary	9.05	-	12189	Brca1
chr11	101415106	101415119	Elf3_primary	9.05	-	17966	Nbr1
chr11	101415107	101415117	M00032:V$CETS1P54_01	8.60	-	12189	Brca1
chr11	101415107	101415117	M00032:V$CETS1P54_01	8.60	-	17966	Nbr1
chr11	101415108	101415116	M00971:V$ETS_Q6	8.40	+	12189	Brca1
chr11	101415108	101415116	M00971:V$ETS_Q6	8.40	+	17966	Nbr1
chr11	101445094	101445108	M00631:V$FXR_Q3	10.00	+	217203	Tmem106a
chr11	101526824	101526840	Atf1_primary	9.52	+	80981	Arl4d
chr11	101526824	101526840	Jundm2_primary	9.23	+	80981	Arl4d
chr11	101526826	101526838	M00178:V$CREB_Q4	10.07	+	80981	Arl4d
chr11	101526826	101526838	M00179:V$CREBP1_Q2	9.75	-	80981	Arl4d
chr11	101526827	101526836	M00981:V$CREBATF_Q6	9.50	+	80981	Arl4d
chr11	101526828	101526836	M00039:V$CREB_01	9.70	+	80981	Arl4d
chr11	101526828	101526836	M00041:V$CREBP1CJUN_01	10.00	+	80981	Arl4d
chr11	101526828	101526837	M00981:V$CREBATF_Q6	9.50	-	80981	Arl4d
chr11	101593327	101593344	M00280:V$RFX1_01	10.47	+	217207	Dhx8
chr11	101594205	101594213	M00971:V$ETS_Q6	8.40	+	217207	Dhx8
chr11	101594283	101594298	Ehf_primary	10.93	+	217207	Dhx8
chr11	101594285	101594298	Elf3_primary	8.90	+	217207	Dhx8
chr11	101594289	101594297	M00492:V$STAT1_02	7.70	-	217207	Dhx8
chr11	101594874	101594890	M00078:V$EVI1_01	8.35	-	217207	Dhx8
chr11	101644695	101644711	Sry_primary	9.07	+	18612	Etv4
chr11	101645041	101645057	Hbp1_primary	8.85	-	18612	Etv4
chr11	101645066	101645081	Sox14_secondary	9.10	+	18612	Etv4
chr11	101646100	101646108	M00973:V$E2A_Q6	8.20	+	18612	Etv4
chr11	101646578	101646587	M00469:V$AP2ALPHA_01	7.57	+	18612	Etv4
chr11	101646578	101646587	M00470:V$AP2GAMMA_01	8.22	+	18612	Etv4
chr11	101646593	101646606	M00775:V$NFY_Q6_01	8.90	-	18612	Etv4
chr11	101646655	101646672	Sox11_primary	9.15	-	18612	Etv4
chr11	101646655	101646672	Sox4_primary	9.33	-	18612	Etv4
chr11	101646667	101646679	M00639:V$HNF6_Q6	10.30	-	18612	Etv4
chr11	101646701	101646718	Smad3_secondary	8.75	+	18612	Etv4
chr11	101646707	101646715	M00430:V$E2F1_Q4	7.80	-	18612	Etv4
chr11	101646761	101646777	M00287:V$NFY_01	10.40	+	18612	Etv4
chr11	101646763	101646774	M00185:V$NFY_Q6	8.48	+	18612	Etv4
chr11	101646812	101646829	Sox17_secondary	8.80	+	18612	Etv4
chr11	101646816	101646830	Sox8_secondary	8.50	+	18612	Etv4
chr11	101646816	101646833	Hoxa9_2622.2	8.30	+	18612	Etv4
chr11	101646817	101646835	M00991:V$CDX_Q5	8.30	+	18612	Etv4
chr11	101646818	101646835	Elf3_secondary	7.80	+	18612	Etv4
chr11	101646819	101646833	Tcfap2e_secondary	8.50	+	18612	Etv4
chr11	101646822	101646835	M00791:V$HNF3_Q6	8.00	+	18612	Etv4
chr11	101646990	101647002	M00243:V$EGR1_01	8.38	+	18612	Etv4
chr11	101646990	101647002	M00246:V$EGR2_01	7.78	+	18612	Etv4
chr11	101647094	101647110	M00236:V$ARNT_01	9.15	-	18612	Etv4
chr11	101647096	101647108	M00055:V$NMYC_01	8.60	+	18612	Etv4
chr11	101647098	101647106	M00217:V$USF_C	8.10	+	18612	Etv4
chr11	101648991	101649006	M01125:V$OCT4_01	12.05	+	18612	Etv4
chr11	101648992	101649011	M00135:V$OCT1_01	11.75	+	18612	Etv4
chr11	101648994	101649010	Pou2f3_3986.2	8.92	+	18612	Etv4
chr11	101648997	101649008	M00795:V$OCT_Q6	9.12	-	18612	Etv4
chr11	101648997	101649008	M00930:V$OCT1_Q5_01	8.70	-	18612	Etv4
chr11	101755875	101755888	M00742:V$HFH4_01	7.00	-	17285	Meox1
chr11	101755875	101755888	M00809:V$FOX_Q2	8.20	-	17285	Meox1
chr11	101756033	101756047	M00476:V$FOXO4_02	9.05	-	17285	Meox1
chr11	101758235	101758252	Ascl2_primary	10.63	+	17285	Meox1
chr11	101758300	101758312	M00419:V$MEIS1_01	8.65	+	17285	Meox1
chr11	101758402	101758417	Mafk_primary	9.52	-	17285	Meox1
chr11	101758511	101758519	M00649:V$MAZ_Q6	8.40	+	17285	Meox1
chr11	101826199	101826216	Rax_3443.1	8.73	-	74499	Sost
chr11	101826210	101826226	Cdx1_2245.1	8.90	+	74499	Sost
chr11	101826210	101826226	Cdx2_4272.1	9.80	+	74499	Sost
chr11	101826210	101826226	Hoxc9_2367.2	10.20	+	74499	Sost
chr11	101827062	101827074	M00341:V$GABP_B	8.10	-	74499	Sost
chr11	101827065	101827073	M00971:V$ETS_Q6	8.50	+	74499	Sost
chr11	101827066	101827074	M00658:V$PU1_Q6	8.90	-	74499	Sost
chr11	101829880	101829891	M00693:V$E12_Q6	9.83	-	74499	Sost
chr11	101829881	101829891	M00184:V$MYOD_Q6	8.30	+	74499	Sost
chr11	101829881	101829891	M00993:V$TAL1_Q6	8.40	+	74499	Sost
chr11	101829882	101829892	M01034:V$EBOX_Q6_01	8.20	+	74499	Sost
chr11	101829883	101829891	M00712:V$MYOGENIN_Q6	8.30	-	74499	Sost
chr11	101829883	101829891	M00973:V$E2A_Q6	8.90	+	74499	Sost
chr11	101829979	101829993	M00420:V$MEIS1AHOXA9_01	13.45	+	74499	Sost
chr11	101829979	101829993	M00421:V$MEIS1BHOXA9_02	12.85	+	74499	Sost
chr11	101830066	101830078	M00001:V$MYOD_01	8.00	-	74499	Sost
chr11	101830287	101830304	Ascl2_primary	8.90	+	74499	Sost
chr11	101830289	101830300	M00693:V$E12_Q6	8.68	-	74499	Sost
chr11	101830291	101830305	M00804:V$E2A_Q2	9.12	+	74499	Sost
chr11	101830292	101830300	M00973:V$E2A_Q6	8.38	+	74499	Sost
chr11	101830354	101830365	M00693:V$E12_Q6	9.53	-	74499	Sost
chr11	101830354	101830366	M00001:V$MYOD_01	8.65	-	74499	Sost
chr11	101830355	101830365	M00993:V$TAL1_Q6	8.80	+	74499	Sost
chr11	101830357	101830365	M00973:V$E2A_Q6	8.20	+	74499	Sost
chr11	101843325	101843339	Sfpi1_secondary	7.83	-	72349	Dusp3
chr11	101845531	101845540	M00975:V$RFX_Q6	7.60	+	72349	Dusp3
chr11	101845531	101845540	M00975:V$RFX_Q6	7.60	+	75437	1700006E09Rik
chr11	101845531	101845549	M00281:V$RFX1_02	11.00	-	72349	Dusp3
chr11	101845531	101845549	M00281:V$RFX1_02	11.00	-	75437	1700006E09Rik
chr11	101845548	101845559	M00974:V$SMAD_Q6_01	8.00	+	72349	Dusp3
chr11	101845548	101845559	M00974:V$SMAD_Q6_01	8.00	+	75437	1700006E09Rik
chr11	101845549	101845558	M00701:V$SMAD3_Q6	9.30	-	72349	Dusp3
chr11	101845549	101845558	M00701:V$SMAD3_Q6	9.30	-	75437	1700006E09Rik
chr11	101845563	101845577	M00513:V$ATF3_Q6	8.00	-	72349	Dusp3
chr11	101845563	101845577	M00513:V$ATF3_Q6	8.00	-	75437	1700006E09Rik
chr11	101845564	101845576	M00179:V$CREBP1_Q2	8.30	+	72349	Dusp3
chr11	101845564	101845576	M00179:V$CREBP1_Q2	8.30	+	75437	1700006E09Rik
chr11	101845592	101845602	M00187:V$USF_Q6	8.02	+	72349	Dusp3
chr11	101845592	101845602	M00187:V$USF_Q6	8.02	+	75437	1700006E09Rik
chr11	101845625	101845633	M00973:V$E2A_Q6	8.20	+	72349	Dusp3
chr11	101845625	101845633	M00973:V$E2A_Q6	8.20	+	75437	1700006E09Rik
chr11	101848319	101848335	Atf1_primary	8.10	-	72349	Dusp3
chr11	101848319	101848335	Atf1_primary	8.10	-	75437	1700006E09Rik
chr11	101848319	101848335	Jundm2_primary	8.20	+	72349	Dusp3
chr11	101848319	101848335	Jundm2_primary	8.20	+	75437	1700006E09Rik
chr11	101848320	101848331	M00917:V$CREB_Q4_01	8.30	+	72349	Dusp3
chr11	101848320	101848331	M00917:V$CREB_Q4_01	8.30	+	75437	1700006E09Rik
chr11	101887699	101887707	M00217:V$USF_C	8.10	-	13384	Mpp3
chr11	101948533	101948546	M00196:V$SP1_Q6	10.77	+	50997	Mpp2
chr11	101948534	101948544	M00933:V$SP1_Q2_01	9.35	-	50997	Mpp2
chr11	101948535	101948545	M00931:V$SP1_Q6_01	9.55	+	50997	Mpp2
chr11	101948586	101948604	M00193:V$NF1_Q6	10.18	-	50997	Mpp2
chr11	101948587	101948604	M00806:V$NF1_Q6_01	9.18	+	50997	Mpp2
chr11	101949015	101949025	M01022:V$LEF1_Q2_01	8.38	+	50997	Mpp2
chr11	101949842	101949859	Sp4_primary	9.90	-	50997	Mpp2
chr11	101949847	101949857	M00933:V$SP1_Q2_01	9.05	-	50997	Mpp2
chr11	101949848	101949858	M00931:V$SP1_Q6_01	8.45	+	50997	Mpp2
chr11	101968098	101968111	M00210:V$OCT_C	10.35	-	217212	Pyy
chr11	101969185	101969193	M00649:V$MAZ_Q6	8.40	+	217212	Pyy
chr11	101970445	101970462	Tcfe2a_secondary	11.10	+	217212	Pyy
chr11	101970448	101970458	M00993:V$TAL1_Q6	8.40	-	217212	Pyy
chr11	101970464	101970476	M00941:V$MEF2_Q6_01	10.75	+	217212	Pyy
chr11	101970518	101970528	M00216:V$TATA_C	8.90	-	217212	Pyy
chr11	101970537	101970558	M00225:V$STAT3_01	4.45	+	217212	Pyy
chr11	101970547	101970555	M00492:V$STAT1_02	8.00	-	217212	Pyy
chr11	101970554	101970571	Gata5_primary	9.68	-	217212	Pyy
chr11	101970615	101970630	Zic3_secondary	9.25	-	217212	Pyy
chr11	101970735	101970752	M00965:V$DR4_Q2	8.53	+	217212	Pyy
chr11	101971786	101971797	M00174:V$AP1_Q6	8.60	+	217212	Pyy
chr11	101971787	101971795	M00926:V$AP1_Q4_01	8.03	-	217212	Pyy
chr11	101971787	101971796	M00199:V$AP1_C	8.90	+	217212	Pyy
chr11	101971787	101971796	M00925:V$AP1_Q6_01	8.10	+	217212	Pyy
chr11	101971787	101971798	M00037:V$NFE2_01	9.40	-	217212	Pyy
chr11	102004931	102004948	Esrra_primary	10.45	-	217214	Nags
chr11	102045492	102045509	Tcfe2a_primary	9.20	-	268490	Lsm12
chr11	102046542	102046556	M00982:V$KROX_Q6	8.20	-	268490	Lsm12
chr11	102050867	102050883	Nr2f2_secondary	9.15	-	68401	G6pc3
chr11	102050867	102050883	Rara_secondary	8.40	-	68401	G6pc3
chr11	102050910	102050922	M00055:V$NMYC_01	8.55	+	68401	G6pc3
chr11	102050912	102050920	M00217:V$USF_C	8.10	+	68401	G6pc3
chr11	102050930	102050940	M01034:V$EBOX_Q6_01	8.80	-	68401	G6pc3
chr11	102050930	102050942	M00055:V$NMYC_01	9.30	-	68401	G6pc3
chr11	102050930	102050942	M00796:V$USF_Q6_01	8.50	-	68401	G6pc3
chr11	102050931	102050941	M00187:V$USF_Q6	8.30	-	68401	G6pc3
chr11	102050931	102050941	M00322:V$MYCMAX_B	8.50	+	68401	G6pc3
chr11	102050932	102050940	M01116:V$CLOCKBMAL_Q6	8.70	+	68401	G6pc3
chr11	102053529	102053538	M00450:V$ZIC3_01	7.45	+	68401	G6pc3
chr11	102110062	102110074	M00189:V$AP2_Q6	8.45	-	217216	BC030867
chr11	102128972	102128985	M00641:V$HSF_Q6	9.50	-	217217	Asb16
chr11	102130004	102130016	M00941:V$MEF2_Q6_01	8.95	+	217217	Asb16
chr11	102130007	102130015	M00471:V$TBP_01	9.10	-	217217	Asb16
chr11	102146124	102146132	M00430:V$E2F1_Q4	7.80	-	72053	Tmub2
chr11	102146187	102146199	M00178:V$CREB_Q4	9.03	-	72053	Tmub2
chr11	102146187	102146199	M00179:V$CREBP1_Q2	9.40	-	72053	Tmub2
chr11	102146188	102146203	M00114:V$TAXCREB_01	9.50	-	72053	Tmub2
chr11	102146189	102146197	M00039:V$CREB_01	9.40	-	72053	Tmub2
chr11	102146189	102146198	M00981:V$CREBATF_Q6	8.60	-	72053	Tmub2
chr11	102146239	102146254	M00339:V$ETS1_B	9.30	-	72053	Tmub2
chr11	102146241	102146253	M00771:V$ETS_Q4	8.20	+	72053	Tmub2
chr11	102146241	102146255	M00340:V$ETS2_B	8.40	-	72053	Tmub2
chr11	102146244	102146252	M00500:V$STAT6_02	7.10	+	72053	Tmub2
chr11	102146244	102146254	M00032:V$CETS1P54_01	8.50	-	72053	Tmub2
chr11	102146245	102146253	M00971:V$ETS_Q6	8.40	+	72053	Tmub2
chr11	102146277	102146292	Ehf_primary	9.25	+	72053	Tmub2
chr11	102146457	102146472	M00495:V$BACH1_01	8.20	-	72053	Tmub2
chr11	102146479	102146492	M00196:V$SP1_Q6	11.15	-	72053	Tmub2
chr11	102146479	102146496	Sp4_primary	9.57	+	72053	Tmub2
chr11	102146480	102146490	M00931:V$SP1_Q6_01	10.45	-	72053	Tmub2
chr11	102146481	102146491	M00933:V$SP1_Q2_01	10.02	+	72053	Tmub2
chr11	102146499	102146509	M00931:V$SP1_Q6_01	11.20	-	72053	Tmub2
chr11	102146874	102146889	M00772:V$IRF_Q6	9.10	+	72053	Tmub2
chr11	102156239	102156255	Max_primary	9.30	+	217218	Atxn7l3
chr11	102156240	102156252	M00055:V$NMYC_01	8.70	-	217218	Atxn7l3
chr11	102156240	102156254	M00797:V$HIF1_Q3	9.00	+	217218	Atxn7l3
chr11	102156242	102156250	M01116:V$CLOCKBMAL_Q6	9.00	+	217218	Atxn7l3
chr11	102156306	102156321	M01125:V$OCT4_01	8.50	+	217218	Atxn7l3
chr11	102156677	102156695	M00929:V$MYOD_Q6_01	8.90	+	217218	Atxn7l3
chr11	102156685	102156695	M00933:V$SP1_Q2_01	8.40	-	217218	Atxn7l3
chr11	102156723	102156739	Klf7_primary	8.30	-	217218	Atxn7l3
chr11	102156737	102156754	Gm397_primary	7.80	+	217218	Atxn7l3
chr11	102156740	102156756	Gm397_secondary	8.00	+	217218	Atxn7l3
chr11	102156867	102156879	M00378:V$PAX4_03	8.00	+	217218	Atxn7l3
chr11	102157046	102157054	M00649:V$MAZ_Q6	8.40	-	217218	Atxn7l3
chr11	102157185	102157198	M00491:V$MAZR_01	9.30	+	217218	Atxn7l3
chr11	102157186	102157196	M00931:V$SP1_Q6_01	8.30	+	217218	Atxn7l3
chr11	102157186	102157198	M00378:V$PAX4_03	7.90	-	217218	Atxn7l3
chr11	102157434	102157443	M00792:V$SMAD_Q6	6.90	-	217218	Atxn7l3
chr11	102157453	102157463	M00933:V$SP1_Q2_01	8.40	-	217218	Atxn7l3
chr11	102158185	102158197	M00746:V$ELF1_Q6	8.60	-	217218	Atxn7l3
chr11	102158190	102158207	Smad3_secondary	8.48	+	217218	Atxn7l3
chr11	102158191	102158208	Zfp410_secondary	9.27	+	217218	Atxn7l3
chr11	102158192	102158205	M00196:V$SP1_Q6	9.30	-	217218	Atxn7l3
chr11	102158192	102158208	Bcl6b_secondary	9.03	+	217218	Atxn7l3
chr11	102158193	102158203	M00931:V$SP1_Q6_01	8.50	-	217218	Atxn7l3
chr11	102158194	102158204	M00933:V$SP1_Q2_01	8.60	+	217218	Atxn7l3
chr11	102158223	102158231	M00649:V$MAZ_Q6	8.40	-	217218	Atxn7l3
chr11	102158238	102158253	M00772:V$IRF_Q6	8.50	+	217218	Atxn7l3
chr11	102158241	102158254	M00062:V$IRF1_01	7.70	-	217218	Atxn7l3
chr11	102158242	102158253	M00972:V$IRF_Q6_01	9.30	-	217218	Atxn7l3
chr11	102158248	102158259	M00919:V$E2F_Q4_01	9.80	-	217218	Atxn7l3
chr11	102158248	102158260	M00920:V$E2F_Q6_01	9.20	-	217218	Atxn7l3
chr11	102158249	102158257	M00050:V$E2F_02	9.50	+	217218	Atxn7l3
chr11	102158249	102158257	M00431:V$E2F1_Q6	8.20	+	217218	Atxn7l3
chr11	102158249	102158258	M00918:V$E2F_Q3_01	9.70	+	217218	Atxn7l3
chr11	102158249	102158258	M00939:V$E2F1_Q4_01	9.70	+	217218	Atxn7l3
chr11	102158250	102158265	E2F2_primary	8.60	-	217218	Atxn7l3
chr11	102158250	102158265	E2F3_primary	8.30	-	217218	Atxn7l3
chr11	102158339	102158349	M00933:V$SP1_Q2_01	11.00	-	217218	Atxn7l3
chr11	102158340	102158350	M00931:V$SP1_Q6_01	9.90	+	217218	Atxn7l3
chr11	102158405	102158415	M00933:V$SP1_Q2_01	9.80	-	217218	Atxn7l3
chr11	102158406	102158416	M00931:V$SP1_Q6_01	9.53	+	217218	Atxn7l3
chr11	102158415	102158431	Klf7_primary	10.68	-	217218	Atxn7l3
chr11	102158416	102158429	M00196:V$SP1_Q6	10.12	+	217218	Atxn7l3
chr11	102158418	102158428	M00931:V$SP1_Q6_01	9.70	+	217218	Atxn7l3
chr11	102158441	102158457	M00287:V$NFY_01	9.75	+	217218	Atxn7l3
chr11	102158566	102158576	M00931:V$SP1_Q6_01	9.35	+	217218	Atxn7l3
chr11	102158566	102158580	M00982:V$KROX_Q6	9.85	-	217218	Atxn7l3
chr11	102158643	102158653	M00931:V$SP1_Q6_01	8.70	-	217218	Atxn7l3
chr11	102158940	102158951	M00693:V$E12_Q6	8.30	-	217218	Atxn7l3
chr11	102158943	102158951	M00973:V$E2A_Q6	8.20	+	217218	Atxn7l3
chr11	102176818	102176833	Zic1_secondary	9.18	+	21429	Ubtf
chr11	102176818	102176833	Zic3_secondary	9.12	+	21429	Ubtf
chr11	102177137	102177153	Pou2f2_3748.1	9.60	-	21429	Ubtf
chr11	102177137	102177153	Pou2f3_3986.2	9.12	-	21429	Ubtf
chr11	102177140	102177150	M00342:V$OCT1_B	8.62	-	21429	Ubtf
chr11	102177988	102177996	M00649:V$MAZ_Q6	9.30	-	21429	Ubtf
chr11	102178037	102178050	M00196:V$SP1_Q6	8.55	-	21429	Ubtf
chr11	102178044	102178053	M01118:V$WT1_Q6	7.40	+	21429	Ubtf
chr11	102178074	102178088	Mtf1_secondary	7.20	+	21429	Ubtf
chr11	102178074	102178088	Tcfap2e_secondary	7.50	+	21429	Ubtf
chr11	102178120	102178132	M00189:V$AP2_Q6	8.80	-	21429	Ubtf
chr11	102178121	102178130	M00469:V$AP2ALPHA_01	7.50	+	21429	Ubtf
chr11	102178121	102178130	M00470:V$AP2GAMMA_01	8.00	+	21429	Ubtf
chr11	102178237	102178246	M01118:V$WT1_Q6	7.30	+	21429	Ubtf
chr11	102178237	102178250	M00196:V$SP1_Q6	9.40	-	21429	Ubtf
chr11	102178239	102178249	M00933:V$SP1_Q2_01	9.20	+	21429	Ubtf
chr11	102178240	102178254	Egr1_primary	8.80	+	21429	Ubtf
chr11	102178240	102178254	M00982:V$KROX_Q6	9.90	+	21429	Ubtf
chr11	102178241	102178253	M00243:V$EGR1_01	11.30	-	21429	Ubtf
chr11	102178241	102178253	M00246:V$EGR2_01	7.30	-	21429	Ubtf
chr11	102178601	102178614	M00196:V$SP1_Q6	8.50	+	21429	Ubtf
chr11	102178733	102178748	M00339:V$ETS1_B	9.60	-	21429	Ubtf
chr11	102178735	102178747	M00771:V$ETS_Q4	8.90	+	21429	Ubtf
chr11	102178735	102178749	M00340:V$ETS2_B	8.00	-	21429	Ubtf
chr11	102178896	102178910	Zfp161_secondary	9.00	-	21429	Ubtf
chr11	102178976	102178991	Myf6_secondary	7.70	+	21429	Ubtf
chr11	102179611	102179626	Tcfap2a_primary	8.70	+	21429	Ubtf
chr11	102179611	102179626	Tcfap2c_primary	8.50	+	21429	Ubtf
chr11	102180322	102180335	M00196:V$SP1_Q6	9.40	-	21429	Ubtf
chr11	102180325	102180342	Zfp410_secondary	7.90	+	21429	Ubtf
chr11	102180326	102180339	M00196:V$SP1_Q6	8.60	-	21429	Ubtf
chr11	102180326	102180342	Bcl6b_secondary	7.80	+	21429	Ubtf
chr11	102180327	102180337	M00931:V$SP1_Q6_01	8.50	-	21429	Ubtf
chr11	102180328	102180338	M00933:V$SP1_Q2_01	8.30	+	21429	Ubtf
chr11	102180336	102180349	M00196:V$SP1_Q6	9.40	-	21429	Ubtf
chr11	102180341	102180353	M00189:V$AP2_Q6	7.80	+	21429	Ubtf
chr11	102180345	102180357	M00189:V$AP2_Q6	7.80	+	21429	Ubtf
chr11	102180450	102180463	M00491:V$MAZR_01	9.58	-	21429	Ubtf
chr11	102180454	102180463	M01118:V$WT1_Q6	7.40	+	21429	Ubtf
chr11	102180698	102180716	M00193:V$NF1_Q6	8.38	-	21429	Ubtf
chr11	102180699	102180716	M00806:V$NF1_Q6_01	8.55	+	21429	Ubtf
chr11	102180780	102180790	M00933:V$SP1_Q2_01	9.20	+	21429	Ubtf
chr11	102180932	102180945	M00915:V$AP2_Q6_01	8.10	-	21429	Ubtf
chr11	102180933	102180942	M01118:V$WT1_Q6	7.40	-	21429	Ubtf
chr11	102180933	102180949	Egr1_secondary	8.95	+	21429	Ubtf
chr11	102181606	102181623	Tcf3_primary	8.80	-	21429	Ubtf
chr11	102181637	102181648	M00978:V$LEF1TCF1_Q4	10.30	+	21429	Ubtf
chr11	102181725	102181738	M00915:V$AP2_Q6_01	8.73	+	21429	Ubtf
chr11	102225123	102225135	M00277:V$LMO2COM_01	8.75	-	20533	Slc4a1
chr11	102226367	102226375	M00973:V$E2A_Q6	8.20	+	20533	Slc4a1
chr11	102226495	102226506	M00174:V$AP1_Q6	7.80	+	20533	Slc4a1
chr11	102226495	102226506	M00490:V$BACH2_01	9.30	-	20533	Slc4a1
chr11	102226496	102226504	M00926:V$AP1_Q4_01	7.90	-	20533	Slc4a1
chr11	102226496	102226505	M00199:V$AP1_C	9.50	-	20533	Slc4a1
chr11	102226496	102226505	M00925:V$AP1_Q6_01	7.70	+	20533	Slc4a1
chr11	102226512	102226525	M00623:V$CRX_Q4	8.30	+	20533	Slc4a1
chr11	102226512	102226526	M00127:V$GATA1_03	8.70	-	20533	Slc4a1
chr11	102254603	102254616	M00491:V$MAZR_01	8.60	-	51799	Rundc3a
chr11	102254792	102254809	Foxj3_secondary	8.40	-	51799	Rundc3a
chr11	102254820	102254829	M01118:V$WT1_Q6	7.80	-	51799	Rundc3a
chr11	102254821	102254829	M00649:V$MAZ_Q6	9.30	+	51799	Rundc3a
chr11	102255329	102255345	Hoxd13_2356.1	9.03	-	51799	Rundc3a
chr11	102255366	102255376	M01043:V$NKX25_Q5	9.00	-	51799	Rundc3a
chr11	102255402	102255417	M00733:V$SMAD4_Q6	9.90	-	51799	Rundc3a
chr11	102255817	102255833	Jundm2_secondary	8.97	+	51799	Rundc3a
chr11	102255818	102255833	M00495:V$BACH1_01	8.93	-	51799	Rundc3a
chr11	102255818	102255834	Jundm2_secondary	10.18	-	51799	Rundc3a
chr11	102255819	102255832	M00517:V$AP1_01	8.40	+	51799	Rundc3a
chr11	102255820	102255831	M00174:V$AP1_Q6	8.30	+	51799	Rundc3a
chr11	102255820	102255831	M00188:V$AP1_Q4	8.80	+	51799	Rundc3a
chr11	102255820	102255831	M00490:V$BACH2_01	8.20	-	51799	Rundc3a
chr11	102255821	102255829	M00926:V$AP1_Q4_01	7.90	-	51799	Rundc3a
chr11	102255821	102255830	M00925:V$AP1_Q6_01	7.60	+	51799	Rundc3a
chr11	102255822	102255834	M00924:V$AP1_Q2_01	8.23	+	51799	Rundc3a
chr11	102268374	102268388	M00474:V$FOXO1_02	10.02	-	68066	Slc25a39
chr11	102268829	102268845	Klf7_primary	9.70	+	68066	Slc25a39
chr11	102268831	102268844	M00196:V$SP1_Q6	11.10	-	68066	Slc25a39
chr11	102268832	102268842	M00931:V$SP1_Q6_01	10.20	-	68066	Slc25a39
chr11	102268833	102268843	M00933:V$SP1_Q2_01	10.02	+	68066	Slc25a39
chr11	102269824	102269835	M00691:V$ATF1_Q6	10.67	+	68066	Slc25a39
chr11	102269901	102269915	M00118:V$MYCMAX_01	8.45	+	68066	Slc25a39
chr11	102269904	102269912	M00217:V$USF_C	8.10	-	68066	Slc25a39
chr11	102290928	102290944	Bcl6b_primary	10.48	-	14824	Grn
chr11	102290929	102290944	M00457:V$STAT5A_01	8.18	-	14824	Grn
chr11	102291609	102291617	M01029:V$TFE_Q6	9.00	-	14824	Grn
chr11	102293814	102293822	M01029:V$TFE_Q6	8.93	+	14824	Grn
chr11	102306310	102306325	Rfx4_primary	11.10	+	217219	Fam171a2
chr11	102306310	102306325	Rfxdc2_primary	8.90	+	217219	Fam171a2
chr11	102306319	102306331	M00634:V$GCM_Q2	8.60	+	217219	Fam171a2
chr11	102306830	102306838	M00973:V$E2A_Q6	8.90	-	217219	Fam171a2
chr11	102307071	102307081	M00993:V$TAL1_Q6	9.55	-	217219	Fam171a2
chr11	102307527	102307535	M00500:V$STAT6_02	7.00	-	217219	Fam171a2
chr11	102307556	102307572	M00648:V$MAF_Q6	11.90	-	217219	Fam171a2
chr11	102308376	102308392	Bcl6b_secondary	8.00	+	217219	Fam171a2
chr11	102308377	102308387	M00931:V$SP1_Q6_01	8.50	-	217219	Fam171a2
chr11	102308378	102308389	M00072:V$CP2_01	8.80	+	217219	Fam171a2
chr11	102308379	102308392	M00915:V$AP2_Q6_01	8.10	+	217219	Fam171a2
chr11	102308379	102308393	M00982:V$KROX_Q6	8.40	+	217219	Fam171a2
chr11	102308386	102308399	M00196:V$SP1_Q6	8.60	-	217219	Fam171a2
chr11	102308387	102308397	M00931:V$SP1_Q6_01	8.60	-	217219	Fam171a2
chr11	102308388	102308398	M00933:V$SP1_Q2_01	8.40	+	217219	Fam171a2
chr11	102308390	102308404	Tcfap2a_secondary	8.50	+	217219	Fam171a2
chr11	102308390	102308404	Tcfap2c_secondary	8.60	-	217219	Fam171a2
chr11	102308391	102308403	M00189:V$AP2_Q6	8.40	-	217219	Fam171a2
chr11	102308412	102308427	Sox14_secondary	9.90	+	217219	Fam171a2
chr11	102309033	102309046	M00196:V$SP1_Q6	9.65	-	217219	Fam171a2
chr11	102309033	102309050	Sp4_primary	10.60	+	217219	Fam171a2
chr11	102331102	102331119	Gata5_primary	10.18	-	16399	Itga2b
chr11	102331554	102331566	M00771:V$ETS_Q4	9.70	+	16399	Itga2b
chr11	102331558	102331566	M00971:V$ETS_Q6	8.32	+	16399	Itga2b
chr11	102415856	102415871	M00772:V$IRF_Q6	9.92	+	237943	Gpatch8
chr11	102417487	102417496	M01118:V$WT1_Q6	7.70	+	237943	Gpatch8
chr11	102417525	102417539	M00982:V$KROX_Q6	8.90	+	237943	Gpatch8
chr11	102417526	102417538	M00243:V$EGR1_01	7.30	-	237943	Gpatch8
chr11	102417526	102417538	M00246:V$EGR2_01	8.50	-	237943	Gpatch8
chr11	102417528	102417545	Sp4_primary	8.03	+	237943	Gpatch8
chr11	102417529	102417540	M00807:V$EGR_Q6	8.10	-	237943	Gpatch8
chr11	102465937	102465946	M01118:V$WT1_Q6	7.40	-	57265	Fzd2
chr11	102467995	102468009	Mtf1_secondary	6.80	-	57265	Fzd2
chr11	102526891	102526902	M00773:V$MYB_Q3	7.20	-	268491	Gm1564
chr11	102560055	102560065	M00462:V$GATA6_01	6.78	+	52715	Ccdc43
chr11	102621431	102621439	M00712:V$MYOGENIN_Q6	8.30	+	11488	Adam11
chr11	102621431	102621439	M00973:V$E2A_Q6	8.90	-	11488	Adam11
chr11	102621473	102621487	M00513:V$ATF3_Q6	8.93	-	11488	Adam11
chr11	102621610	102621625	M00339:V$ETS1_B	9.85	+	11488	Adam11
chr11	102621611	102621623	M00771:V$ETS_Q4	9.20	-	11488	Adam11
chr11	102623167	102623177	M00184:V$MYOD_Q6	8.30	+	11488	Adam11
chr11	102623168	102623178	M01034:V$EBOX_Q6_01	9.00	+	11488	Adam11
chr11	102623169	102623177	M00973:V$E2A_Q6	8.90	+	11488	Adam11
chr11	102624246	102624254	M00658:V$PU1_Q6	8.90	+	11488	Adam11
chr11	102624273	102624289	Hoxb8_3780.2	12.50	+	11488	Adam11
chr11	102624273	102624290	Hmx1_3423.1	9.55	+	11488	Adam11
chr11	102624273	102624290	Hmx2_3424.3	9.80	+	11488	Adam11
chr11	102624273	102624290	Hmx3_3490.2	9.60	+	11488	Adam11
chr11	102624274	102624290	Nkx6-1_2825.2	9.40	-	11488	Adam11
chr11	102624274	102624291	Hoxd8_2644.1	8.60	+	11488	Adam11
chr11	102624275	102624292	Hoxd8_2644.1	10.25	-	11488	Adam11
chr11	102624276	102624291	Hlx1_2350.1	8.80	-	11488	Adam11
chr11	102624276	102624297	M01011:V$HNF1_Q6_01	11.10	+	11488	Adam11
chr11	102624277	102624294	Pou1f1_3818.1	8.30	-	11488	Adam11
chr11	102624277	102624294	Pou3f4_3773.1	8.10	-	11488	Adam11
chr11	102624277	102624295	M00790:V$HNF1_Q6	11.10	-	11488	Adam11
chr11	102624278	102624295	Dbx1_3486.1	12.30	-	11488	Adam11
chr11	102624278	102624295	Hoxd8_2644.1	11.70	-	11488	Adam11
chr11	102624278	102624295	Pou3f1_3819.1	7.70	+	11488	Adam11
chr11	102624278	102624295	Sox8_primary	8.70	-	11488	Adam11
chr11	102624278	102624295	Tlx2_3498.2	12.40	-	11488	Adam11
chr11	102624278	102624296	M00790:V$HNF1_Q6	9.30	+	11488	Adam11
chr11	102624279	102624294	M00132:V$HNF1_01	8.70	+	11488	Adam11
chr11	102624279	102624295	Barx2_3447.2	10.30	-	11488	Adam11
chr11	102624279	102624295	Dbx2_3487.1	9.60	+	11488	Adam11
chr11	102624279	102624295	Msx1_3031.2	9.80	+	11488	Adam11
chr11	102624279	102624295	Msx3_3206.1	7.90	+	11488	Adam11
chr11	102624279	102624295	Nkx6-1_2825.2	9.30	+	11488	Adam11
chr11	102624279	102624295	Pax6_3838.3	9.00	-	11488	Adam11
chr11	102624279	102624295	Pou2f1_3081.2	11.40	+	11488	Adam11
chr11	102624279	102624296	Esx1_3124.2	8.40	+	11488	Adam11
chr11	102624279	102624296	Hoxa4_3426.1	10.10	+	11488	Adam11
chr11	102624279	102624296	Hoxb4_2627.1	9.20	-	11488	Adam11
chr11	102624279	102624296	Hoxc4_3491.1	9.00	-	11488	Adam11
chr11	102624279	102624296	Hoxc5_2630.2	9.80	-	11488	Adam11
chr11	102624279	102624296	Hoxc6_3954.2	9.50	-	11488	Adam11
chr11	102624279	102624296	Lhx1_2240.2	9.20	-	11488	Adam11
chr11	102624279	102624296	Lhx3_3431.1	9.50	-	11488	Adam11
chr11	102624279	102624296	Lhx5_2279.1	9.00	-	11488	Adam11
chr11	102624279	102624296	Lhx9_3492.1	9.40	-	11488	Adam11
chr11	102624279	102624296	Lmx1a_2238.2	8.80	-	11488	Adam11
chr11	102624279	102624296	Lmx1b_3433.2	9.10	+	11488	Adam11
chr11	102624279	102624296	Nkx6-1_2825.1	8.60	+	11488	Adam11
chr11	102624279	102624296	Nkx6-3_3446.1	9.00	+	11488	Adam11
chr11	102624279	102624296	Pax7_3783.1	8.40	-	11488	Adam11
chr11	102624279	102624296	Phox2b_3948.1	8.30	+	11488	Adam11
chr11	102624279	102624296	Pou3f2_2824.1	8.90	+	11488	Adam11
chr11	102624279	102624296	Prrx1_3442.1	8.40	-	11488	Adam11
chr11	102624279	102624296	Vsx1_1728.1	10.20	-	11488	Adam11
chr11	102624280	102624295	Sox17_primary	9.60	+	11488	Adam11
chr11	102624280	102624296	Hoxb8_3780.2	8.40	+	11488	Adam11
chr11	102624280	102624297	Alx3_3418.2	9.30	+	11488	Adam11
chr11	102624280	102624297	Esx1_3124.2	8.10	-	11488	Adam11
chr11	102624280	102624297	Hoxb4_2627.1	9.50	+	11488	Adam11
chr11	102624280	102624297	Hoxc4_3491.1	8.20	+	11488	Adam11
chr11	102624280	102624297	Hoxc5_2630.2	8.50	+	11488	Adam11
chr11	102624280	102624297	Hoxc6_3954.2	8.60	+	11488	Adam11
chr11	102624280	102624297	Lhx1_2240.2	9.40	+	11488	Adam11
chr11	102624280	102624297	Lhx3_3431.1	9.90	+	11488	Adam11
chr11	102624280	102624297	Lhx5_2279.1	9.20	+	11488	Adam11
chr11	102624280	102624297	Lhx9_3492.1	9.60	+	11488	Adam11
chr11	102624280	102624297	Lmx1a_2238.2	8.30	+	11488	Adam11
chr11	102624280	102624297	Lmx1b_3433.2	8.80	-	11488	Adam11
chr11	102624280	102624297	Nkx6-1_2825.1	9.20	-	11488	Adam11
chr11	102624280	102624297	Nkx6-3_3446.1	9.20	-	11488	Adam11
chr11	102624280	102624297	Phox2b_3948.1	9.40	-	11488	Adam11
chr11	102624280	102624297	Pou3f2_2824.1	10.60	-	11488	Adam11
chr11	102624280	102624297	Prrx1_3442.1	10.20	+	11488	Adam11
chr11	102624280	102624297	Vsx1_1728.1	8.70	+	11488	Adam11
chr11	102624281	102624293	M00489:V$NKX62_Q2	7.40	+	11488	Adam11
chr11	102624281	102624297	Barx2_3447.2	9.30	+	11488	Adam11
chr11	102624281	102624297	Dbx2_3487.1	11.00	-	11488	Adam11
chr11	102624281	102624297	En1_3123.2	8.80	-	11488	Adam11
chr11	102624281	102624297	Hoxb7_3953.1	9.00	+	11488	Adam11
chr11	102624281	102624297	Isl2_3430.1	8.90	-	11488	Adam11
chr11	102624281	102624297	M00099:V$S8_01	9.10	-	11488	Adam11
chr11	102624281	102624297	Msx1_3031.2	9.00	-	11488	Adam11
chr11	102624281	102624297	Nkx6-1_2825.2	9.70	-	11488	Adam11
chr11	102624281	102624297	Pax6_3838.3	10.90	+	11488	Adam11
chr11	102624281	102624297	Phox2a_3947.1	9.50	-	11488	Adam11
chr11	102624281	102624297	Pou2f1_3081.2	10.20	-	11488	Adam11
chr11	102624281	102624297	Pou4f3_2791.1	10.30	-	11488	Adam11
chr11	102624281	102624298	Dbx1_3486.1	9.80	+	11488	Adam11
chr11	102624281	102624298	Hoxd8_2644.1	11.70	+	11488	Adam11
chr11	102624281	102624298	Pou1f1_3818.1	12.30	-	11488	Adam11
chr11	102624281	102624298	Pou3f1_3819.1	11.60	-	11488	Adam11
chr11	102624281	102624298	Pou3f4_3773.1	12.20	-	11488	Adam11
chr11	102624281	102624298	Tlx2_3498.2	11.90	+	11488	Adam11
chr11	102624282	102624297	Hlx1_2350.1	10.80	+	11488	Adam11
chr11	102624282	102624299	Dbx1_3486.1	10.40	-	11488	Adam11
chr11	102624282	102624299	Hoxd8_2644.1	10.40	-	11488	Adam11
chr11	102624282	102624299	Pou1f1_3818.1	12.90	+	11488	Adam11
chr11	102624282	102624299	Pou3f1_3819.1	13.20	+	11488	Adam11
chr11	102624282	102624299	Pou3f4_3773.1	12.90	+	11488	Adam11
chr11	102624282	102624299	Tlx2_3498.2	12.10	-	11488	Adam11
chr11	102624283	102624295	M00489:V$NKX62_Q2	7.60	-	11488	Adam11
chr11	102624283	102624297	Dlx1_1741.2	8.80	-	11488	Adam11
chr11	102624283	102624298	Hlx1_2350.1	10.40	-	11488	Adam11
chr11	102624283	102624299	Barhl1_2590.2	10.50	+	11488	Adam11
chr11	102624283	102624299	Barhl2_3868.1	10.10	+	11488	Adam11
chr11	102624283	102624299	Barx2_3447.2	10.50	-	11488	Adam11
chr11	102624283	102624299	Dbx2_3487.1	10.80	+	11488	Adam11
chr11	102624283	102624299	En1_3123.2	10.00	+	11488	Adam11
chr11	102624283	102624299	Hoxa5_3415.1	8.30	-	11488	Adam11
chr11	102624283	102624299	Hoxa6_1040.1	8.30	-	11488	Adam11
chr11	102624283	102624299	Hoxb5_3122.2	8.20	-	11488	Adam11
chr11	102624283	102624299	Hoxb7_3953.1	9.50	-	11488	Adam11
chr11	102624283	102624299	Hoxc8_3429.2	9.30	+	11488	Adam11
chr11	102624283	102624299	Isl2_3430.1	12.10	+	11488	Adam11
chr11	102624283	102624299	M00099:V$S8_01	9.70	+	11488	Adam11
chr11	102624283	102624299	Msx1_3031.2	9.90	+	11488	Adam11
chr11	102624283	102624299	Msx3_3206.1	11.30	+	11488	Adam11
chr11	102624283	102624299	Nkx6-1_2825.2	10.10	+	11488	Adam11
chr11	102624283	102624299	Pax6_3838.3	9.30	-	11488	Adam11
chr11	102624283	102624299	Phox2a_3947.1	10.00	+	11488	Adam11
chr11	102624283	102624299	Pou2f1_3081.2	9.90	+	11488	Adam11
chr11	102624283	102624299	Pou4f3_2791.1	11.40	+	11488	Adam11
chr11	102624283	102624300	Alx3_3418.2	11.10	-	11488	Adam11
chr11	102624283	102624300	Alx4_1744.1	9.70	-	11488	Adam11
chr11	102624283	102624300	Arid3a_primary	9.30	-	11488	Adam11
chr11	102624283	102624300	Arx_1738.2	8.30	+	11488	Adam11
chr11	102624283	102624300	Cart1_0997.1	9.50	-	11488	Adam11
chr11	102624283	102624300	Cart1_1275.1	10.80	-	11488	Adam11
chr11	102624283	102624300	Esx1_3124.2	9.50	+	11488	Adam11
chr11	102624283	102624300	Hoxa4_3426.1	11.00	+	11488	Adam11
chr11	102624283	102624300	Hoxa7_2668.2	9.20	-	11488	Adam11
chr11	102624283	102624300	Hoxb4_2627.1	11.80	-	11488	Adam11
chr11	102624283	102624300	Hoxc4_3491.1	10.50	-	11488	Adam11
chr11	102624283	102624300	Hoxc5_2630.2	11.10	-	11488	Adam11
chr11	102624283	102624300	Hoxc6_3954.2	11.00	-	11488	Adam11
chr11	102624283	102624300	Hoxd1_3448.1	9.70	-	11488	Adam11
chr11	102624283	102624300	Lhx1_2240.2	13.10	-	11488	Adam11
chr11	102624283	102624300	Lhx2_0953.2	9.60	-	11488	Adam11
chr11	102624283	102624300	Lhx3_3431.1	13.60	-	11488	Adam11
chr11	102624283	102624300	Lhx5_2279.1	13.10	-	11488	Adam11
chr11	102624283	102624300	Lhx6_2272.1	9.10	+	11488	Adam11
chr11	102624283	102624300	Lhx9_3492.1	10.20	-	11488	Adam11
chr11	102624283	102624300	Lmx1a_2238.2	11.50	-	11488	Adam11
chr11	102624283	102624300	Lmx1b_3433.2	13.50	+	11488	Adam11
chr11	102624283	102624300	Nkx6-1_2825.1	11.90	+	11488	Adam11
chr11	102624283	102624300	Nkx6-3_3446.1	11.30	+	11488	Adam11
chr11	102624283	102624300	Otp_3496.1	12.20	+	11488	Adam11
chr11	102624283	102624300	Pax7_3783.1	8.70	-	11488	Adam11
chr11	102624283	102624300	Phox2b_3948.1	12.90	+	11488	Adam11
chr11	102624283	102624300	Pou3f2_2824.1	12.00	+	11488	Adam11
chr11	102624283	102624300	Prop1_3949.1	10.70	-	11488	Adam11
chr11	102624283	102624300	Prrx1_3442.1	11.20	-	11488	Adam11
chr11	102624283	102624300	Prrx2_3072.1	8.70	-	11488	Adam11
chr11	102624283	102624300	Shox2_2641.2	10.40	-	11488	Adam11
chr11	102624283	102624300	Uncx4.1_2281.2	12.00	+	11488	Adam11
chr11	102624283	102624300	Vsx1_1728.1	11.00	-	11488	Adam11
chr11	102624283	102624304	M01011:V$HNF1_Q6_01	8.10	-	11488	Adam11
chr11	102624284	102624294	M00510:V$LHX3_01	10.90	-	11488	Adam11
chr11	102624284	102624299	Sox17_primary	9.00	+	11488	Adam11
chr11	102624284	102624301	Alx3_3418.2	9.20	+	11488	Adam11
chr11	102624284	102624301	Alx4_1744.1	8.60	+	11488	Adam11
chr11	102624284	102624301	Arid3a_primary	9.00	+	11488	Adam11
chr11	102624284	102624301	Arx_1738.2	8.20	-	11488	Adam11
chr11	102624284	102624301	Cart1_0997.1	9.10	+	11488	Adam11
chr11	102624284	102624301	Cart1_1275.1	9.50	+	11488	Adam11
chr11	102624284	102624301	Esx1_3124.2	9.80	-	11488	Adam11
chr11	102624284	102624301	Hoxa4_3426.1	9.40	-	11488	Adam11
chr11	102624284	102624301	Hoxa7_2668.2	8.80	+	11488	Adam11
chr11	102624284	102624301	Hoxb4_2627.1	9.60	+	11488	Adam11
chr11	102624284	102624301	Hoxc4_3491.1	9.70	+	11488	Adam11
chr11	102624284	102624301	Hoxc5_2630.2	9.60	+	11488	Adam11
chr11	102624284	102624301	Hoxc6_3954.2	9.80	+	11488	Adam11
chr11	102624284	102624301	Lhx1_2240.2	11.50	+	11488	Adam11
chr11	102624284	102624301	Lhx2_0953.2	8.20	+	11488	Adam11
chr11	102624284	102624301	Lhx3_3431.1	12.50	+	11488	Adam11
chr11	102624284	102624301	Lhx5_2279.1	10.80	+	11488	Adam11
chr11	102624284	102624301	Lhx9_3492.1	8.70	+	11488	Adam11
chr11	102624284	102624301	Lmx1a_2238.2	11.20	+	11488	Adam11
chr11	102624284	102624301	Lmx1b_3433.2	13.10	-	11488	Adam11
chr11	102624284	102624301	Nkx6-1_2825.1	10.30	-	11488	Adam11
chr11	102624284	102624301	Nkx6-3_3446.1	11.00	-	11488	Adam11
chr11	102624284	102624301	Otp_3496.1	11.10	-	11488	Adam11
chr11	102624284	102624301	Pax7_3783.1	9.20	+	11488	Adam11
chr11	102624284	102624301	Phox2b_3948.1	9.10	-	11488	Adam11
chr11	102624284	102624301	Pou3f2_2824.1	9.70	-	11488	Adam11
chr11	102624284	102624301	Prop1_3949.1	10.80	+	11488	Adam11
chr11	102624284	102624301	Prrx1_3442.1	9.30	+	11488	Adam11
chr11	102624284	102624301	Prrx2_3072.1	8.70	+	11488	Adam11
chr11	102624284	102624301	Uncx4.1_2281.2	8.90	-	11488	Adam11
chr11	102624284	102624301	Vsx1_1728.1	9.30	+	11488	Adam11
chr11	102624285	102624301	Barx2_3447.2	10.40	+	11488	Adam11
chr11	102624285	102624301	Dbx2_3487.1	11.60	-	11488	Adam11
chr11	102624285	102624301	En1_3123.2	8.30	-	11488	Adam11
chr11	102624285	102624301	Hoxa7_3750.1	9.70	+	11488	Adam11
chr11	102624285	102624301	Hoxb7_3953.1	9.40	+	11488	Adam11
chr11	102624285	102624301	Isl2_3430.1	8.30	-	11488	Adam11
chr11	102624285	102624301	Msx1_3031.2	12.30	-	11488	Adam11
chr11	102624285	102624301	Nkx6-1_2825.2	8.10	-	11488	Adam11
chr11	102624285	102624301	Pax6_3838.3	9.90	+	11488	Adam11
chr11	102624285	102624301	Phox2a_3947.1	10.30	-	11488	Adam11
chr11	102624285	102624301	Pou2f1_3081.2	11.30	-	11488	Adam11
chr11	102624285	102624301	Pou4f3_2791.1	11.40	-	11488	Adam11
chr11	102624285	102624302	Dbx1_3486.1	9.50	+	11488	Adam11
chr11	102624285	102624302	Hoxd8_2644.1	12.70	+	11488	Adam11
chr11	102624285	102624302	Pou1f1_3818.1	7.80	-	11488	Adam11
chr11	102624285	102624302	Pou3f1_3819.1	9.10	-	11488	Adam11
chr11	102624285	102624302	Pou3f4_3773.1	8.70	-	11488	Adam11
chr11	102624285	102624302	Tlx2_3498.2	13.40	+	11488	Adam11
chr11	102624286	102624296	M00510:V$LHX3_01	12.00	+	11488	Adam11
chr11	102624286	102624301	M00132:V$HNF1_01	8.00	+	11488	Adam11
chr11	102624286	102624303	Pou1f1_3818.1	8.20	+	11488	Adam11
chr11	102624286	102624303	Pou3f4_3773.1	8.40	+	11488	Adam11
chr11	102624286	102624304	M00416:V$CART1_01	9.50	+	11488	Adam11
chr11	102624287	102624299	M00489:V$NKX62_Q2	7.60	-	11488	Adam11
chr11	102624287	102624301	Hoxa3_2783.2	9.10	-	11488	Adam11
chr11	102624288	102624298	M00510:V$LHX3_01	8.80	-	11488	Adam11
chr11	102624293	102624308	M01124:V$OCT4_02	8.10	-	11488	Adam11
chr11	102624298	102624306	M01029:V$TFE_Q6	9.00	+	11488	Adam11
chr11	102624299	102624312	M00619:V$ALX4_01	7.60	+	11488	Adam11
chr11	102624485	102624502	Sox13_secondary	8.25	+	11488	Adam11
chr11	102624535	102624551	M00222:V$HAND1E47_01	8.45	+	11488	Adam11
chr11	102681044	102681053	M00395:V$HOXA3_01	5.50	+	14615	Gjc1
chr11	102681055	102681067	M00746:V$ELF1_Q6	8.40	-	14615	Gjc1
chr11	102695633	102695656	M01036:V$COUPTF_Q6	10.20	+	75689	Higd1b
chr11	102699780	102699793	M00765:V$COUP_DR1_Q6	9.15	-	75689	Higd1b
chr11	102742508	102742518	M01034:V$EBOX_Q6_01	9.15	-	20624	Eftud2
chr11	102742508	102742518	M01034:V$EBOX_Q6_01	9.15	-	73293	Ccdc103
chr11	102742508	102742520	M00796:V$USF_Q6_01	9.85	-	20624	Eftud2
chr11	102742508	102742520	M00796:V$USF_Q6_01	9.85	-	73293	Ccdc103
chr11	102742510	102742518	M01116:V$CLOCKBMAL_Q6	8.40	-	20624	Eftud2
chr11	102742510	102742518	M01116:V$CLOCKBMAL_Q6	8.40	-	73293	Ccdc103
chr11	102742532	102742549	M00280:V$RFX1_01	10.62	-	20624	Eftud2
chr11	102742532	102742549	M00280:V$RFX1_01	10.62	-	73293	Ccdc103
chr11	102746222	102746232	M00054:V$NFKAPPAB_01	10.05	-	66784	Fam187a
chr11	102749203	102749216	Elf3_primary	9.58	-	66784	Fam187a
chr11	102760030	102760042	M00924:V$AP1_Q2_01	7.70	-	14580	Gfap
chr11	102786457	102786473	M00287:V$NFY_01	9.57	-	70218	Kif18b
chr11	102786460	102786471	M00185:V$NFY_Q6	8.88	-	70218	Kif18b
chr11	102786478	102786495	Lhx6_3432.1	8.82	-	70218	Kif18b
chr11	102786478	102786495	Lhx8_2247.2	8.55	-	70218	Kif18b
chr11	102786480	102786496	M00287:V$NFY_01	11.60	-	70218	Kif18b
chr11	102786482	102786496	M00209:V$NFY_C	9.00	+	70218	Kif18b
chr11	102786483	102786494	M00185:V$NFY_Q6	8.80	-	70218	Kif18b
chr11	102786483	102786494	M00687:V$ALPHACP1_01	11.70	-	70218	Kif18b
chr11	102786484	102786497	M00775:V$NFY_Q6_01	8.80	-	70218	Kif18b
chr11	102786485	102786502	M00806:V$NF1_Q6_01	8.10	-	70218	Kif18b
chr11	102807951	102807965	Zfp161_secondary	8.80	+	23829	C1ql1
chr11	102808007	102808016	M01118:V$WT1_Q6	7.70	+	23829	C1ql1
chr11	102810110	102810127	Mybl1_primary	10.10	-	23829	C1ql1
chr11	102810110	102810127	Myb_primary	10.40	-	23829	C1ql1
chr11	102810151	102810167	Phox2a_3947.1	8.30	+	23829	C1ql1
chr11	102810151	102810168	Alx4_1744.1	8.60	-	23829	C1ql1
chr11	102810151	102810168	Arid3a_primary	8.30	-	23829	C1ql1
chr11	102810151	102810168	Cart1_1275.1	9.00	-	23829	C1ql1
chr11	102810151	102810168	Dlx4_3488.2	9.60	+	23829	C1ql1
chr11	102810151	102810168	Hoxa7_2668.2	8.80	-	23829	C1ql1
chr11	102810151	102810168	Lhx1_2240.2	7.70	-	23829	C1ql1
chr11	102810151	102810168	Lhx3_3431.1	8.60	-	23829	C1ql1
chr11	102810151	102810168	Lhx5_2279.1	8.80	-	23829	C1ql1
chr11	102810151	102810168	Lmx1a_2238.2	8.00	-	23829	C1ql1
chr11	102810151	102810168	Lmx1b_3433.2	8.10	+	23829	C1ql1
chr11	102810151	102810168	Nkx6-1_2825.1	8.50	+	23829	C1ql1
chr11	102810151	102810168	Otp_3496.1	7.50	+	23829	C1ql1
chr11	102810151	102810168	Prop1_3949.1	9.50	-	23829	C1ql1
chr11	102810151	102810168	Uncx4.1_2281.2	8.60	+	23829	C1ql1
chr11	102810152	102810169	Alx4_1744.1	10.50	+	23829	C1ql1
chr11	102810152	102810169	Arid3a_primary	8.00	+	23829	C1ql1
chr11	102810152	102810169	Arx_1738.2	8.20	-	23829	C1ql1
chr11	102810152	102810169	Cart1_0997.1	8.40	+	23829	C1ql1
chr11	102810152	102810169	Cart1_1275.1	11.40	+	23829	C1ql1
chr11	102810152	102810169	Hoxa4_3426.1	11.40	-	23829	C1ql1
chr11	102810152	102810169	Hoxa7_2668.2	10.30	+	23829	C1ql1
chr11	102810152	102810169	Hoxb4_2627.1	11.00	+	23829	C1ql1
chr11	102810152	102810169	Hoxc4_3491.1	11.20	+	23829	C1ql1
chr11	102810152	102810169	Hoxc5_2630.2	8.40	+	23829	C1ql1
chr11	102810152	102810169	Hoxc6_3954.2	8.70	+	23829	C1ql1
chr11	102810152	102810169	Lhx1_2240.2	8.30	+	23829	C1ql1
chr11	102810152	102810169	Lhx3_3431.1	7.80	+	23829	C1ql1
chr11	102810152	102810169	Lhx5_2279.1	9.30	+	23829	C1ql1
chr11	102810152	102810169	Lhx9_3492.1	8.10	+	23829	C1ql1
chr11	102810152	102810169	Lmx1a_2238.2	8.70	+	23829	C1ql1
chr11	102810152	102810169	Lmx1b_3433.2	10.00	-	23829	C1ql1
chr11	102810152	102810169	Otp_3496.1	11.00	-	23829	C1ql1
chr11	102810152	102810169	Phox2b_3948.1	9.10	-	23829	C1ql1
chr11	102810152	102810169	Prop1_3949.1	10.30	+	23829	C1ql1
chr11	102810152	102810169	Shox2_2641.2	9.20	+	23829	C1ql1
chr11	102810152	102810169	Uncx4.1_2281.2	9.20	-	23829	C1ql1
chr11	102810152	102810169	Vsx1_1728.1	8.30	+	23829	C1ql1
chr11	102810154	102810164	M00510:V$LHX3_01	9.50	+	23829	C1ql1
chr11	102810230	102810240	M00931:V$SP1_Q6_01	8.90	-	23829	C1ql1
chr11	102890079	102890087	M00500:V$STAT6_02	6.90	-	18107	Nmt1
chr11	102890120	102890131	M00687:V$ALPHACP1_01	8.58	-	18107	Nmt1
chr11	102890386	102890400	M00729:V$CDX2_Q5	8.35	-	18107	Nmt1
chr11	102890397	102890411	M00729:V$CDX2_Q5	9.15	-	18107	Nmt1
chr11	102962684	102962696	M00964:V$PXR_Q2	8.80	-	67131	Acbd4
chr11	102962684	102962696	M00964:V$PXR_Q2	8.80	-	72469	Plcd3
chr11	102963394	102963405	M00917:V$CREB_Q4_01	9.40	+	67131	Acbd4
chr11	102963394	102963405	M00917:V$CREB_Q4_01	9.40	+	72469	Plcd3
chr11	102963396	102963405	M00981:V$CREBATF_Q6	9.50	+	67131	Acbd4
chr11	102963396	102963405	M00981:V$CREBATF_Q6	9.50	+	72469	Plcd3
chr11	102963397	102963405	M00039:V$CREB_01	9.70	+	67131	Acbd4
chr11	102963397	102963405	M00039:V$CREB_01	9.70	+	72469	Plcd3
chr11	102963397	102963405	M00041:V$CREBP1CJUN_01	10.00	+	67131	Acbd4
chr11	102963397	102963405	M00041:V$CREBP1CJUN_01	10.00	+	72469	Plcd3
chr11	102963397	102963406	M00981:V$CREBATF_Q6	9.10	-	67131	Acbd4
chr11	102963397	102963406	M00981:V$CREBATF_Q6	9.10	-	72469	Plcd3
chr11	102964263	102964273	M00342:V$OCT1_B	11.12	-	67131	Acbd4
chr11	102964263	102964273	M00342:V$OCT1_B	11.12	-	72469	Plcd3
chr11	102976025	102976039	M00122:V$USF_02	8.35	+	192231	Hexim1
chr11	102976028	102976045	Esrra_primary	11.55	-	192231	Hexim1
chr11	102976029	102976045	Nr2f2_primary	8.50	-	192231	Hexim1
chr11	102976029	102976045	Rara_primary	10.00	-	192231	Hexim1
chr11	102976584	102976595	M01035:V$YY1_Q6_02	7.70	+	192231	Hexim1
chr11	102976584	102976596	M01123:V$NANOG_01	9.20	+	192231	Hexim1
chr11	102976587	102976596	M00793:V$YY1_Q6	8.10	+	192231	Hexim1
chr11	102976879	102976891	M00130:V$FOXD3_01	8.60	+	192231	Hexim1
chr11	102976880	102976890	M00473:V$FOXO1_01	9.10	-	192231	Hexim1
chr11	102977173	102977189	Hoxd13_2356.1	10.20	+	192231	Hexim1
chr11	102977173	102977190	Hoxd10_2368.2	9.50	+	192231	Hexim1
chr11	102977174	102977191	Elf3_secondary	8.35	+	192231	Hexim1
chr11	102977213	102977223	M00147:V$HSF2_01	7.83	+	192231	Hexim1
chr11	102977393	102977406	M00775:V$NFY_Q6_01	9.40	-	192231	Hexim1
chr11	102977488	102977505	Smad3_secondary	9.15	-	192231	Hexim1
chr11	102977490	102977503	M00196:V$SP1_Q6	9.73	+	192231	Hexim1
chr11	102977492	102977502	M00931:V$SP1_Q6_01	9.88	+	192231	Hexim1
chr11	102977541	102977556	Mybl1_secondary	8.63	-	192231	Hexim1
chr11	102977558	102977566	M00712:V$MYOGENIN_Q6	8.30	+	192231	Hexim1
chr11	102977558	102977566	M00973:V$E2A_Q6	8.90	-	192231	Hexim1
chr11	102977558	102977568	M00184:V$MYOD_Q6	8.50	-	192231	Hexim1
chr11	102977558	102977568	M00993:V$TAL1_Q6	9.00	-	192231	Hexim1
chr11	102977646	102977663	Sp4_primary	8.15	-	192231	Hexim1
chr11	102977701	102977710	M00701:V$SMAD3_Q6	8.30	+	192231	Hexim1
chr11	102977769	102977779	M01043:V$NKX25_Q5	9.30	-	192231	Hexim1
chr11	102977791	102977804	M00767:V$FXR_IR1_Q6	8.50	-	192231	Hexim1
chr11	102977818	102977835	Obox1_3970.2	7.70	+	192231	Hexim1
chr11	102979660	102979676	Hoxa10_2318.1	9.75	+	192231	Hexim1
chr11	102994112	102994121	M00449:V$ZIC2_01	6.90	+	71059	Hexim2
chr11	102994200	102994208	M00500:V$STAT6_02	6.90	+	71059	Hexim2
chr11	102994202	102994210	M00658:V$PU1_Q6	8.65	-	71059	Hexim2
chr11	102995260	102995269	M00793:V$YY1_Q6	8.90	-	71059	Hexim2
chr11	102995261	102995272	M01035:V$YY1_Q6_02	8.50	-	71059	Hexim2
chr11	102995343	102995351	M00973:V$E2A_Q6	8.38	-	71059	Hexim2
chr11	102997480	102997496	M00006:V$MEF2_01	9.93	-	71059	Hexim2
chr11	102997501	102997516	M00769:V$AML_Q6	10.75	-	71059	Hexim2
chr11	102997501	102997516	M00984:V$PEBP_Q6	9.90	+	71059	Hexim2
chr11	102997505	102997513	M00731:V$OSF2_Q6	8.80	+	71059	Hexim2
chr11	103032054	103032071	Zbtb12_primary	8.35	+	57778	Fmnl1
chr11	103032066	103032078	M00189:V$AP2_Q6	8.30	+	57778	Fmnl1
chr11	103032126	103032140	M00804:V$E2A_Q2	8.28	-	57778	Fmnl1
chr11	103032131	103032139	M00712:V$MYOGENIN_Q6	8.30	+	57778	Fmnl1
chr11	103032131	103032139	M00973:V$E2A_Q6	8.90	-	57778	Fmnl1
chr11	103034326	103034336	M00744:V$POU1F1_Q6	8.30	+	57778	Fmnl1
chr11	103034340	103034356	M00774:V$NFKB_Q6_01	9.03	+	57778	Fmnl1
chr11	103035146	103035164	M00281:V$RFX1_02	8.60	+	57778	Fmnl1
chr11	103035146	103035169	Rfx3_primary	9.85	+	57778	Fmnl1
chr11	103035150	103035165	Rfx4_primary	10.80	+	57778	Fmnl1
chr11	103035150	103035165	Rfxdc2_primary	10.12	+	57778	Fmnl1
chr11	103079736	103079747	M00687:V$ALPHACP1_01	9.15	-	328019	4933400C05Rik
chr11	103081497	103081508	M00691:V$ATF1_Q6	8.10	+	328019	4933400C05Rik
chr11	103081500	103081518	M00647:V$LXR_Q3	9.15	+	328019	4933400C05Rik
chr11	103081501	103081518	M00965:V$DR4_Q2	8.22	-	328019	4933400C05Rik
chr11	103126103	103126120	Tcf1_2666.2	9.95	+	53859	Map3k14
chr11	103126160	103126178	M00790:V$HNF1_Q6	8.00	-	53859	Map3k14
chr11	103126161	103126179	M00790:V$HNF1_Q6	8.20	+	53859	Map3k14
chr11	103126166	103126183	Cutl1_3494.1	8.60	+	53859	Map3k14
chr11	103126186	103126199	M01081:V$ZEC_01	7.40	+	53859	Map3k14
chr11	103126190	103126211	M01011:V$HNF1_Q6_01	8.20	+	53859	Map3k14
chr11	103126192	103126204	M00699:V$ICSBP_Q6	8.80	-	53859	Map3k14
chr11	103126728	103126745	Pou6f1_3733.1	7.43	+	53859	Map3k14
chr11	103126731	103126745	Sfpi1_secondary	8.80	+	53859	Map3k14
chr11	103126849	103126858	M00486:V$PAX2_02	6.40	+	53859	Map3k14
chr11	103128003	103128011	M00973:V$E2A_Q6	8.55	-	53859	Map3k14
chr11	103128764	103128781	Sp4_primary	8.53	+	53859	Map3k14
chr11	103128770	103128779	M01118:V$WT1_Q6	7.40	+	53859	Map3k14
chr11	103128908	103128919	M00185:V$NFY_Q6	9.30	-	53859	Map3k14
chr11	103130387	103130405	M00929:V$MYOD_Q6_01	8.40	-	53859	Map3k14
chr11	103130389	103130405	Myf6_primary	8.90	-	53859	Map3k14
chr11	103130390	103130401	M00693:V$E12_Q6	8.50	-	53859	Map3k14
chr11	103130390	103130402	M00001:V$MYOD_01	10.20	-	53859	Map3k14
chr11	103130391	103130401	M00184:V$MYOD_Q6	8.50	+	53859	Map3k14
chr11	103130391	103130401	M00993:V$TAL1_Q6	8.20	+	53859	Map3k14
chr11	103130393	103130401	M00973:V$E2A_Q6	8.20	+	53859	Map3k14
chr11	103130865	103130873	M00971:V$ETS_Q6	8.50	+	53859	Map3k14
chr11	103130913	103130921	M00926:V$AP1_Q4_01	7.90	+	53859	Map3k14
chr11	103130968	103130979	M00173:V$AP1_Q2	8.55	+	53859	Map3k14
chr11	103130968	103130979	M00174:V$AP1_Q6	8.43	+	53859	Map3k14
chr11	103130968	103130979	M00188:V$AP1_Q4	8.58	+	53859	Map3k14
chr11	103130969	103130977	M00926:V$AP1_Q4_01	8.03	-	53859	Map3k14
chr11	103206017	103206031	M00340:V$ETS2_B	9.05	-	544817	Arhgap27
chr11	103206396	103206404	M00658:V$PU1_Q6	8.90	+	544817	Arhgap27
chr11	103206427	103206435	M00658:V$PU1_Q6	8.65	+	544817	Arhgap27
chr11	103223001	103223009	M00712:V$MYOGENIN_Q6	8.30	-	70559	Sh3d20
chr11	103223001	103223009	M00973:V$E2A_Q6	8.90	+	70559	Sh3d20
chr11	103224786	103224796	M00032:V$CETS1P54_01	8.20	-	70559	Sh3d20
chr11	103226424	103226441	Hdx_3845.3	9.08	+	70559	Sh3d20
chr11	103271362	103271378	Hbp1_primary	9.10	+	353047	Plekhm1
chr11	103274016	103274028	M00178:V$CREB_Q4	8.95	+	353047	Plekhm1
chr11	103274096	103274106	M00931:V$SP1_Q6_01	11.20	+	353047	Plekhm1
chr11	103512482	103512494	M01123:V$NANOG_01	9.03	-	104582	Rprml
chr11	103557689	103557703	M01031:V$HNF4_Q6_01	8.93	+	56494	Gosr2
chr11	103558995	103559003	M00971:V$ETS_Q6	7.80	+	56494	Gosr2
chr11	103611151	103611160	M00469:V$AP2ALPHA_01	7.20	+	22412	Wnt9b
chr11	103611151	103611160	M00470:V$AP2GAMMA_01	7.90	+	22412	Wnt9b
chr11	103611174	103611184	M00931:V$SP1_Q6_01	9.75	+	22412	Wnt9b
chr11	103612082	103612101	M00191:V$ER_Q6	8.95	+	22412	Wnt9b
chr11	103632592	103632604	M00055:V$NMYC_01	9.88	+	22415	Wnt3
chr11	103632594	103632602	M00217:V$USF_C	8.10	+	22415	Wnt3
chr11	103634093	103634110	Lef1_primary	10.07	-	22415	Wnt3
chr11	103634093	103634110	Tcf7l2_primary	9.85	-	22415	Wnt3
chr11	103634095	103634106	M00978:V$LEF1TCF1_Q4	8.95	-	22415	Wnt3
chr11	103634096	103634110	M01031:V$HNF4_Q6_01	9.35	+	22415	Wnt3
chr11	103634097	103634107	M01022:V$LEF1_Q2_01	9.00	+	22415	Wnt3
chr11	103634098	103634106	M00671:V$TCF4_Q5	8.30	-	22415	Wnt3
chr11	103634129	103634137	M00500:V$STAT6_02	7.00	+	22415	Wnt3
chr11	103634764	103634775	M00773:V$MYB_Q3	7.70	+	22415	Wnt3
chr11	103634766	103634775	M00913:V$MYB_Q5_01	6.70	-	22415	Wnt3
chr11	103634769	103634784	M00457:V$STAT5A_01	8.10	+	22415	Wnt3
chr11	103634771	103634783	M00746:V$ELF1_Q6	8.60	+	22415	Wnt3
chr11	103634775	103634787	M00771:V$ETS_Q4	8.10	-	22415	Wnt3
chr11	103634780	103634790	M00342:V$OCT1_B	8.10	+	22415	Wnt3
chr11	103634829	103634844	M01013:V$IPF1_Q4_01	8.00	-	22415	Wnt3
chr11	103634983	103634993	M00933:V$SP1_Q2_01	8.10	-	22415	Wnt3
chr11	103635132	103635145	M00997:V$DEC_Q1	8.25	+	22415	Wnt3
chr11	103635267	103635279	M00770:V$CEBP_Q3	6.90	-	22415	Wnt3
chr11	103635267	103635279	M00912:V$CEBP_Q2_01	7.60	+	22415	Wnt3
chr11	103635320	103635329	M01118:V$WT1_Q6	7.80	-	22415	Wnt3
chr11	103635374	103635383	M00469:V$AP2ALPHA_01	7.20	-	22415	Wnt3
chr11	103635374	103635383	M00470:V$AP2GAMMA_01	7.80	-	22415	Wnt3
chr11	103635381	103635397	M00287:V$NFY_01	12.60	-	22415	Wnt3
chr11	103635383	103635397	M00209:V$NFY_C	11.50	+	22415	Wnt3
chr11	103635384	103635395	M00185:V$NFY_Q6	8.80	-	22415	Wnt3
chr11	103635384	103635395	M00687:V$ALPHACP1_01	11.70	-	22415	Wnt3
chr11	103635385	103635398	M00775:V$NFY_Q6_01	9.90	-	22415	Wnt3
chr11	103635446	103635458	M00189:V$AP2_Q6	8.60	-	22415	Wnt3
chr11	103635452	103635464	M00378:V$PAX4_03	8.00	-	22415	Wnt3
chr11	103635492	103635509	Nkx2-2_2823.1	10.95	-	22415	Wnt3
chr11	103635493	103635509	Nkx2-4_3074.1	9.75	-	22415	Wnt3
chr11	103635493	103635509	Nkx2-5_3436.1	11.45	-	22415	Wnt3
chr11	103635493	103635509	Nkx2-6_3437.1	11.00	-	22415	Wnt3
chr11	103635493	103635509	Titf1_1722.2	10.25	-	22415	Wnt3
chr11	103635501	103635510	M00967:V$HNF4_Q6	7.90	-	22415	Wnt3
chr11	103635681	103635694	M00915:V$AP2_Q6_01	8.75	-	22415	Wnt3
chr11	103635859	103635876	M00059:V$YY1_01	7.80	+	22415	Wnt3
chr11	103636000	103636019	M01028:V$NRSF_Q4	8.40	+	22415	Wnt3
chr11	103636028	103636047	M01007:V$SRF_Q5_02	8.60	+	22415	Wnt3
chr11	103636029	103636040	M01035:V$YY1_Q6_02	7.90	+	22415	Wnt3
chr11	103636725	103636739	Isgf3g_secondary	7.90	+	22415	Wnt3
chr11	103636948	103636964	Klf7_primary	9.27	+	22415	Wnt3
chr11	103812718	103812726	M00731:V$OSF2_Q6	8.80	+	18195	Nsf
chr11	103814703	103814714	M00472:V$FOXO4_01	8.20	+	18195	Nsf
chr11	103814703	103814715	M00160:V$SRY_02	8.20	+	18195	Nsf
chr11	103815344	103815358	M00982:V$KROX_Q6	12.92	+	18195	Nsf
chr11	103815345	103815357	M00243:V$EGR1_01	7.20	-	18195	Nsf
chr11	103828008	103828022	M00209:V$NFY_C	9.50	+	11841	Arf2
chr11	103828009	103828020	M00185:V$NFY_Q6	9.15	-	11841	Arf2
chr11	103828010	103828023	M00775:V$NFY_Q6_01	9.90	-	11841	Arf2
chr11	103828012	103828025	M01081:V$ZEC_01	10.30	+	11841	Arf2
chr11	103991992	103992011	M00135:V$OCT1_01	12.60	-	12921	Crhr1
chr11	103991993	103992009	Pou2f2_3748.1	9.50	-	12921	Crhr1
chr11	103991993	103992009	Pou2f3_3986.2	10.20	-	12921	Crhr1
chr11	103991994	103992007	M00210:V$OCT_C	8.40	+	12921	Crhr1
chr11	103991994	103992008	M00161:V$OCT1_05	11.40	+	12921	Crhr1
chr11	103991994	103992009	M00195:V$OCT1_Q6	8.40	-	12921	Crhr1
chr11	103991996	103992008	M00248:V$OCT1_07	6.40	-	12921	Crhr1
chr11	103991997	103992007	M00464:V$POU3F2_02	10.40	-	12921	Crhr1
chr11	103991997	103992012	M01125:V$OCT4_01	8.90	-	12921	Crhr1
chr11	103991998	103992020	M00232:V$MEF2_03	8.12	-	12921	Crhr1
chr11	103991999	103992015	M00405:V$MMEF2_Q6	8.00	-	12921	Crhr1
chr11	103994655	103994668	M00196:V$SP1_Q6	8.25	-	12921	Crhr1
chr11	104092480	104092496	Sox12_secondary	8.12	+	17762	Mapt
chr11	104092741	104092757	M00800:V$AP2_Q3	9.20	-	17762	Mapt
chr11	104093175	104093185	M00931:V$SP1_Q6_01	8.30	+	17762	Mapt
chr11	104093357	104093374	Zbtb12_primary	9.62	+	17762	Mapt
chr11	104093431	104093444	M01067:V$GFI1_Q6	8.35	-	17762	Mapt
chr11	104093452	104093466	M00982:V$KROX_Q6	11.65	+	17762	Mapt
chr11	104093456	104093466	M00931:V$SP1_Q6_01	8.70	-	17762	Mapt
chr11	104093458	104093466	M00649:V$MAZ_Q6	9.30	-	17762	Mapt
chr11	104093466	104093478	M00746:V$ELF1_Q6	8.60	-	17762	Mapt
chr11	104093499	104093509	M00933:V$SP1_Q2_01	8.40	-	17762	Mapt
chr11	104093657	104093665	M00973:V$E2A_Q6	8.20	+	17762	Mapt
chr11	104093749	104093761	M00277:V$LMO2COM_01	9.10	+	17762	Mapt
chr11	104093835	104093849	Zfp161_secondary	9.60	+	17762	Mapt
chr11	104300668	104300681	M00641:V$HSF_Q6	10.90	+	76719	1700081L11Rik
chr11	104301179	104301201	M00232:V$MEF2_03	9.43	-	76719	1700081L11Rik
chr11	104301215	104301227	M00123:V$MYCMAX_02	9.00	+	76719	1700081L11Rik
chr11	104301217	104301225	M01029:V$TFE_Q6	9.00	-	76719	1700081L11Rik
chr11	104301218	104301232	M00162:V$OCT1_06	8.40	-	76719	1700081L11Rik
chr11	104301538	104301553	M01010:V$HMGIY_Q3	7.80	+	76719	1700081L11Rik
chr11	104301812	104301824	M00912:V$CEBP_Q2_01	8.30	-	76719	1700081L11Rik
chr11	104301812	104301826	M00109:V$CEBPB_01	8.75	+	76719	1700081L11Rik
chr11	104301812	104301826	M00116:V$CEBPA_01	7.60	-	76719	1700081L11Rik
chr11	104301813	104301825	M00621:V$CEBPDELTA_Q6	8.50	-	76719	1700081L11Rik
chr11	104302157	104302173	Hoxd13_2356.1	10.53	-	76719	1700081L11Rik
chr11	104302160	104302174	Glis2_secondary	8.65	-	76719	1700081L11Rik
chr11	104302501	104302509	M00658:V$PU1_Q6	8.90	-	76719	1700081L11Rik
chr11	104302684	104302697	M00742:V$HFH4_01	10.00	+	76719	1700081L11Rik
chr11	104302686	104302695	M00486:V$PAX2_02	6.40	-	76719	1700081L11Rik
chr11	104302816	104302832	Plagl1_primary	8.70	-	76719	1700081L11Rik
chr11	104302819	104302828	M01100:V$LRF_Q2	7.70	+	76719	1700081L11Rik
chr11	104302824	104302840	Gm397_secondary	8.00	+	76719	1700081L11Rik
chr11	104302829	104302843	Egr1_primary	8.20	+	76719	1700081L11Rik
chr11	104302830	104302846	Klf7_primary	9.00	+	76719	1700081L11Rik
chr11	104302832	104302845	M00196:V$SP1_Q6	8.60	-	76719	1700081L11Rik
chr11	104302833	104302843	M00931:V$SP1_Q6_01	8.80	-	76719	1700081L11Rik
chr11	104302834	104302844	M00933:V$SP1_Q2_01	8.90	+	76719	1700081L11Rik
chr11	104302937	104302952	Zfp105_primary	8.80	+	76719	1700081L11Rik
chr11	104302938	104302953	Foxa2_secondary	9.10	+	76719	1700081L11Rik
chr11	104302940	104302953	M01014:V$SOX_Q6	8.90	-	76719	1700081L11Rik
chr11	104302983	104303006	M01036:V$COUPTF_Q6	10.05	-	76719	1700081L11Rik
chr11	104302984	104303001	M00528:V$PPARG_03	7.90	+	76719	1700081L11Rik
chr11	104302988	104303001	M00763:V$PPAR_DR1_Q2	8.40	-	76719	1700081L11Rik
chr11	104303031	104303051	M00615:V$MYCMAX_03	9.20	+	76719	1700081L11Rik
chr11	104303032	104303048	Max_primary	8.90	-	76719	1700081L11Rik
chr11	104303034	104303048	M00118:V$MYCMAX_01	7.90	+	76719	1700081L11Rik
chr11	104303034	104303048	M00121:V$USF_01	9.10	+	76719	1700081L11Rik
chr11	104303034	104303048	M00985:V$STRA13_01	8.00	+	76719	1700081L11Rik
chr11	104303034	104303050	Max_primary	9.80	+	76719	1700081L11Rik
chr11	104303035	104303047	M00055:V$NMYC_01	8.30	+	76719	1700081L11Rik
chr11	104303035	104303047	M00123:V$MYCMAX_02	8.60	-	76719	1700081L11Rik
chr11	104303037	104303045	M01116:V$CLOCKBMAL_Q6	8.40	+	76719	1700081L11Rik
chr11	104303037	104303047	M01034:V$EBOX_Q6_01	8.10	+	76719	1700081L11Rik
chr11	104303092	104303106	M00650:V$MTF1_Q4	8.80	+	76719	1700081L11Rik
chr11	104303187	104303199	M00189:V$AP2_Q6	8.30	+	76719	1700081L11Rik
chr11	104303226	104303243	Sp4_primary	8.85	-	76719	1700081L11Rik
chr11	104303231	104303240	M01118:V$WT1_Q6	7.80	-	76719	1700081L11Rik
chr11	104303231	104303241	M00933:V$SP1_Q2_01	10.00	-	76719	1700081L11Rik
chr11	104303232	104303240	M00649:V$MAZ_Q6	9.30	+	76719	1700081L11Rik
chr11	104303232	104303242	M00931:V$SP1_Q6_01	8.50	+	76719	1700081L11Rik
chr11	104303352	104303363	M00807:V$EGR_Q6	8.30	+	76719	1700081L11Rik
chr11	104303384	104303399	M00947:V$CP2_02	8.50	-	76719	1700081L11Rik
chr11	104303386	104303399	M00294:V$HFH8_01	8.50	-	76719	1700081L11Rik
chr11	104303387	104303398	M00072:V$CP2_01	9.30	+	76719	1700081L11Rik
chr11	104303529	104303541	M00189:V$AP2_Q6	8.60	+	76719	1700081L11Rik
chr11	104303571	104303588	M00059:V$YY1_01	7.70	-	76719	1700081L11Rik
chr11	104303575	104303584	M00793:V$YY1_Q6	8.10	-	76719	1700081L11Rik
chr11	104303576	104303587	M01035:V$YY1_Q6_02	9.50	-	76719	1700081L11Rik
chr11	104303606	104303618	M00632:V$GATA4_Q3	8.30	-	76719	1700081L11Rik
chr11	104303665	104303682	Zfp410_secondary	7.50	-	76719	1700081L11Rik
chr11	104303672	104303681	M01118:V$WT1_Q6	7.40	-	76719	1700081L11Rik
chr11	104303735	104303747	M00189:V$AP2_Q6	9.30	-	76719	1700081L11Rik
chr11	104303735	104303748	M00915:V$AP2_Q6_01	8.70	-	76719	1700081L11Rik
chr11	104303738	104303754	Plagl1_primary	9.20	-	76719	1700081L11Rik
chr11	104303761	104303770	M00469:V$AP2ALPHA_01	7.20	-	76719	1700081L11Rik
chr11	104303761	104303770	M00470:V$AP2GAMMA_01	7.90	-	76719	1700081L11Rik
chr11	104303865	104303877	M00466:V$HIF1_Q5	9.55	+	76719	1700081L11Rik
chr11	104304032	104304046	M00797:V$HIF1_Q3	8.70	+	76719	1700081L11Rik
chr11	104304417	104304425	M00430:V$E2F1_Q4	8.40	-	76719	1700081L11Rik
chr11	104410768	104410777	M00141:V$LYF1_01	8.85	-	17896	Myl4
chr11	104410768	104410777	M00141:V$LYF1_01	8.85	-	217232	Cdc27
chr11	104410773	104410789	Zfp187_secondary	9.90	+	17896	Myl4
chr11	104410773	104410789	Zfp187_secondary	9.90	+	217232	Cdc27
chr11	104412015	104412030	Sp4_secondary	10.30	-	17896	Myl4
chr11	104412015	104412030	Sp4_secondary	10.30	-	217232	Cdc27
chr11	104953449	104953460	M00472:V$FOXO4_01	8.68	-	70894	Efcab3
chr11	104953449	104953463	M00477:V$FOXO3_01	8.68	+	70894	Efcab3
chr11	104987761	104987769	M00971:V$ETS_Q6	8.40	-	52686	Mettl2
chr11	105042677	105042686	M01100:V$LRF_Q2	7.30	-	24086	Tlk2
chr11	105042712	105042728	M00287:V$NFY_01	8.97	-	24086	Tlk2
chr11	105042723	105042736	M00196:V$SP1_Q6	9.62	+	24086	Tlk2
chr11	105043179	105043188	M01118:V$WT1_Q6	7.30	+	24086	Tlk2
chr11	105043179	105043192	M00196:V$SP1_Q6	9.70	-	24086	Tlk2
chr11	105043180	105043190	M00931:V$SP1_Q6_01	8.70	-	24086	Tlk2
chr11	105043181	105043191	M00933:V$SP1_Q2_01	10.00	+	24086	Tlk2
chr11	105043182	105043190	M00649:V$MAZ_Q6	9.30	-	24086	Tlk2
chr11	105043182	105043191	M01118:V$WT1_Q6	7.80	+	24086	Tlk2
chr11	105043182	105043196	Egr1_primary	8.10	+	24086	Tlk2
chr11	105043182	105043196	M00982:V$KROX_Q6	10.20	+	24086	Tlk2
chr11	105043185	105043198	M00196:V$SP1_Q6	8.40	-	24086	Tlk2
chr11	105043187	105043197	M00933:V$SP1_Q2_01	8.50	+	24086	Tlk2
chr11	105043265	105043278	M00196:V$SP1_Q6	10.00	-	24086	Tlk2
chr11	105043266	105043276	M00931:V$SP1_Q6_01	9.70	-	24086	Tlk2
chr11	105043267	105043277	M00933:V$SP1_Q2_01	8.60	+	24086	Tlk2
chr11	105043355	105043369	M00804:V$E2A_Q2	9.80	-	24086	Tlk2
chr11	105043360	105043368	M00712:V$MYOGENIN_Q6	8.30	+	24086	Tlk2
chr11	105043360	105043368	M00973:V$E2A_Q6	8.90	-	24086	Tlk2
chr11	105043662	105043676	M00804:V$E2A_Q2	10.20	-	24086	Tlk2
chr11	105043663	105043675	M00419:V$MEIS1_01	9.60	+	24086	Tlk2
chr11	105043667	105043675	M00973:V$E2A_Q6	8.90	-	24086	Tlk2
chr11	105153339	105153349	M00931:V$SP1_Q6_01	8.60	-	17534	Mrc2
chr11	105153340	105153350	M00933:V$SP1_Q2_01	10.00	+	17534	Mrc2
chr11	105153341	105153349	M00649:V$MAZ_Q6	9.30	-	17534	Mrc2
chr11	105153341	105153350	M01118:V$WT1_Q6	7.80	+	17534	Mrc2
chr11	105153631	105153643	M00177:V$CREB_Q2	8.40	+	17534	Mrc2
chr11	105153847	105153857	M00933:V$SP1_Q2_01	8.90	+	17534	Mrc2
chr11	105153848	105153862	M00982:V$KROX_Q6	9.00	+	17534	Mrc2
chr11	105153849	105153861	M00243:V$EGR1_01	7.30	-	17534	Mrc2
chr11	105153849	105153861	M00246:V$EGR2_01	7.00	-	17534	Mrc2
chr11	105153904	105153918	M00650:V$MTF1_Q4	8.50	+	17534	Mrc2
chr11	105154385	105154401	Gm397_secondary	8.27	-	17534	Mrc2
chr11	105154387	105154403	Gm397_secondary	8.20	-	17534	Mrc2
chr11	105154469	105154483	M00982:V$KROX_Q6	8.90	-	17534	Mrc2
chr11	105154507	105154521	M00982:V$KROX_Q6	10.70	-	17534	Mrc2
chr11	105154512	105154521	M01118:V$WT1_Q6	7.80	-	17534	Mrc2
chr11	105154512	105154522	M00933:V$SP1_Q2_01	10.00	-	17534	Mrc2
chr11	105154512	105154525	M00491:V$MAZR_01	9.10	+	17534	Mrc2
chr11	105154513	105154521	M00649:V$MAZ_Q6	9.30	+	17534	Mrc2
chr11	105154513	105154523	M00931:V$SP1_Q6_01	8.50	+	17534	Mrc2
chr11	105315924	105315937	M00622:V$CEBPGAMMA_Q6	9.70	+	632687	March10
chr11	105316437	105316457	M00242:V$PPARA_01	11.05	-	632687	March10
chr11	105316440	105316448	M00671:V$TCF4_Q5	8.60	+	632687	March10
chr11	105316667	105316677	M00146:V$HSF1_01	7.70	-	632687	March10
chr11	105316667	105316677	M00147:V$HSF2_01	8.10	+	632687	March10
chr11	105318106	105318116	M00931:V$SP1_Q6_01	10.40	+	632687	March10
chr11	105318170	105318178	M01111:V$RBPJK_Q4	9.40	-	632687	March10
chr11	105450708	105450724	Jundm2_primary	9.02	-	77097	Tanc2
chr11	105450726	105450736	M00931:V$SP1_Q6_01	9.43	+	77097	Tanc2
chr11	105450914	105450924	M00931:V$SP1_Q6_01	8.70	-	77097	Tanc2
chr11	105450915	105450925	M00933:V$SP1_Q2_01	9.95	+	77097	Tanc2
chr11	105451006	105451023	Zfp410_secondary	7.85	+	77097	Tanc2
chr11	105451008	105451018	M00931:V$SP1_Q6_01	8.68	-	77097	Tanc2
chr11	105451893	105451905	M00912:V$CEBP_Q2_01	7.50	+	77097	Tanc2
chr11	105451928	105451940	M00621:V$CEBPDELTA_Q6	8.72	-	77097	Tanc2
chr11	105452128	105452136	M01116:V$CLOCKBMAL_Q6	8.40	+	77097	Tanc2
chr11	105452299	105452317	M01012:V$HNF3_Q6_01	8.42	-	77097	Tanc2
chr11	105452300	105452317	Foxa2_primary	8.27	+	77097	Tanc2
chr11	105452300	105452317	Foxj3_primary	9.70	+	77097	Tanc2
chr11	105452300	105452317	Foxk1_primary	11.05	+	77097	Tanc2
chr11	105452300	105452317	Foxl1_primary	11.60	+	77097	Tanc2
chr11	105452302	105452315	M00294:V$HFH8_01	9.82	-	77097	Tanc2
chr11	105452524	105452535	M01004:V$HELIOSA_02	9.10	+	77097	Tanc2
chr11	105453182	105453193	M00185:V$NFY_Q6	8.55	-	77097	Tanc2
chr11	105453220	105453232	M01123:V$NANOG_01	10.90	+	77097	Tanc2
chr11	105453371	105453383	M00746:V$ELF1_Q6	9.20	-	77097	Tanc2
chr11	105806187	105806199	M00771:V$ETS_Q4	8.75	-	13056	Cyb561
chr11	105827287	105827299	M00941:V$MEF2_Q6_01	10.50	+	11421	Ace
chr11	105828507	105828519	M00621:V$CEBPDELTA_Q6	8.75	+	11421	Ace
chr11	105839079	105839092	M00289:V$HFH3_01	9.38	-	11421	Ace
chr11	105867416	105867437	M01011:V$HNF1_Q6_01	9.57	-	192775	Kcnh6
chr11	105867417	105867434	M00206:V$HNF1_C	10.23	-	192775	Kcnh6
chr11	105867418	105867436	M00790:V$HNF1_Q6	10.60	+	192775	Kcnh6
chr11	105867419	105867434	M00132:V$HNF1_01	9.30	+	192775	Kcnh6
chr11	105867432	105867446	Mtf1_secondary	7.55	-	192775	Kcnh6
chr11	105867437	105867451	Arid5a_primary	9.10	+	192775	Kcnh6
chr11	105867439	105867456	Foxa2_primary	9.10	+	192775	Kcnh6
chr11	105867439	105867456	Foxk1_primary	8.20	+	192775	Kcnh6
chr11	105867439	105867456	Foxl1_primary	8.80	+	192775	Kcnh6
chr11	105867440	105867456	Foxl1_secondary	9.10	+	192775	Kcnh6
chr11	105868837	105868853	Hoxd13_2356.1	8.82	+	192775	Kcnh6
chr11	105871239	105871247	M00926:V$AP1_Q4_01	7.90	-	192775	Kcnh6
chr11	105871239	105871248	M00199:V$AP1_C	8.80	-	192775	Kcnh6
chr11	105871239	105871248	M00925:V$AP1_Q6_01	7.80	+	192775	Kcnh6
chr11	105871982	105871996	M00423:V$FOXJ2_02	9.30	+	192775	Kcnh6
chr11	105871987	105872001	Glis2_secondary	7.70	+	192775	Kcnh6
chr11	105898033	105898049	Ascl2_secondary	8.05	-	71833	Dcaf7
chr11	105898033	105898049	Klf7_primary	9.75	-	71833	Dcaf7
chr11	105898036	105898046	M00931:V$SP1_Q6_01	10.05	+	71833	Dcaf7
chr11	105898198	105898211	M00196:V$SP1_Q6	9.92	+	71833	Dcaf7
chr11	105898200	105898210	M00931:V$SP1_Q6_01	9.10	+	71833	Dcaf7
chr11	105944199	105944209	M01043:V$NKX25_Q5	9.75	-	26406	Map3k3
chr11	105945475	105945488	M00196:V$SP1_Q6	9.90	+	26406	Map3k3
chr11	105945476	105945486	M00933:V$SP1_Q2_01	8.70	-	26406	Map3k3
chr11	105945476	105945487	M00807:V$EGR_Q6	8.60	+	26406	Map3k3
chr11	105945477	105945487	M00931:V$SP1_Q6_01	8.98	+	26406	Map3k3
chr11	105945497	105945509	M01058:V$GFI1B_01	9.42	-	26406	Map3k3
chr11	105945586	105945597	M00185:V$NFY_Q6	9.83	-	26406	Map3k3
chr11	105945666	105945680	Tcfap2c_secondary	8.90	+	26406	Map3k3
chr11	105945685	105945697	M00246:V$EGR2_01	7.72	+	26406	Map3k3
chr11	105945775	105945783	M00500:V$STAT6_02	7.10	+	26406	Map3k3
chr11	105946293	105946303	M00931:V$SP1_Q6_01	10.50	-	26406	Map3k3
chr11	105946621	105946638	Ascl2_primary	8.90	-	26406	Map3k3
chr11	105946622	105946639	Ascl2_primary	8.90	+	26406	Map3k3
chr11	105946624	105946636	M00277:V$LMO2COM_01	8.90	+	26406	Map3k3
chr11	105946642	105946653	M01004:V$HELIOSA_02	8.70	-	26406	Map3k3
chr11	105947028	105947041	M01067:V$GFI1_Q6	7.88	+	26406	Map3k3
chr11	105947029	105947044	M00339:V$ETS1_B	8.38	-	26406	Map3k3
chr11	105947031	105947045	M00340:V$ETS2_B	8.15	-	26406	Map3k3
chr11	105947033	105947046	Elf3_primary	9.82	-	26406	Map3k3
chr11	106020860	106020875	M00339:V$ETS1_B	9.30	-	67803	Limd2
chr11	106020862	106020874	M00771:V$ETS_Q4	9.40	+	67803	Limd2
chr11	106020862	106020876	M00340:V$ETS2_B	10.60	-	67803	Limd2
chr11	106020864	106020877	Elf3_primary	8.90	-	67803	Limd2
chr11	106020864	106020879	Ehf_primary	8.40	-	67803	Limd2
chr11	106020866	106020878	M00746:V$ELF1_Q6	9.40	-	67803	Limd2
chr11	106020879	106020890	M00072:V$CP2_01	9.45	-	67803	Limd2
chr11	106020887	106020897	M01043:V$NKX25_Q5	9.30	+	67803	Limd2
chr11	106020888	106020900	M00341:V$GABP_B	8.30	-	67803	Limd2
chr11	106020890	106020898	M00492:V$STAT1_02	7.70	+	67803	Limd2
chr11	106020890	106020907	Zfp410_secondary	8.60	+	67803	Limd2
chr11	106020891	106020907	Bcl6b_secondary	9.00	+	67803	Limd2
chr11	106021377	106021389	M00189:V$AP2_Q6	9.20	-	67803	Limd2
chr11	106021516	106021533	Nkx1-1_3856.3	9.30	-	67803	Limd2
chr11	106021518	106021532	Tcfap2c_secondary	8.10	+	67803	Limd2
chr11	106021536	106021548	M00189:V$AP2_Q6	8.15	+	67803	Limd2
chr11	106078658	106078666	M00430:V$E2F1_Q4	7.80	+	67163	Ccdc47
chr11	106078658	106078666	M00430:V$E2F1_Q4	7.80	+	72047	Ddx42
chr11	106117191	106117202	M01035:V$YY1_Q6_02	8.90	+	19184	Psmc5
chr11	106117191	106117202	M01035:V$YY1_Q6_02	8.90	+	56095	Ftsj3
chr11	106117194	106117203	M00793:V$YY1_Q6	8.90	+	19184	Psmc5
chr11	106117194	106117203	M00793:V$YY1_Q6	8.90	+	56095	Ftsj3
chr11	106117389	106117399	M00933:V$SP1_Q2_01	9.20	+	19184	Psmc5
chr11	106117389	106117399	M00933:V$SP1_Q2_01	9.20	+	56095	Ftsj3
chr11	106117391	106117403	M01123:V$NANOG_01	8.20	+	19184	Psmc5
chr11	106117391	106117403	M01123:V$NANOG_01	8.20	+	56095	Ftsj3
chr11	106117395	106117411	Rara_secondary	8.90	-	19184	Psmc5
chr11	106117395	106117411	Rara_secondary	8.90	-	56095	Ftsj3
chr11	106117675	106117688	M00821:V$NRF2_Q4	10.30	+	19184	Psmc5
chr11	106117675	106117688	M00821:V$NRF2_Q4	10.30	+	56095	Ftsj3
chr11	106117676	106117687	M00983:V$MAF_Q6_01	8.80	+	19184	Psmc5
chr11	106117676	106117687	M00983:V$MAF_Q6_01	8.80	+	56095	Ftsj3
chr11	106128977	106128988	M00693:V$E12_Q6	8.75	-	83796	Smarcd2
chr11	106128977	106128989	M00277:V$LMO2COM_01	8.63	-	83796	Smarcd2
chr11	106128980	106128988	M00712:V$MYOGENIN_Q6	8.30	-	83796	Smarcd2
chr11	106128980	106128988	M00973:V$E2A_Q6	8.90	+	83796	Smarcd2
chr11	106129018	106129029	M00687:V$ALPHACP1_01	10.00	+	83796	Smarcd2
chr11	106129638	106129650	M00277:V$LMO2COM_01	8.40	-	83796	Smarcd2
chr11	106129641	106129649	M00973:V$E2A_Q6	8.20	+	83796	Smarcd2
chr11	106129909	106129918	M00469:V$AP2ALPHA_01	7.40	-	83796	Smarcd2
chr11	106134342	106134355	M00196:V$SP1_Q6	10.15	-	83796	Smarcd2
chr11	106164979	106164992	M01081:V$ZEC_01	11.83	-	14599	Gh
chr11	106175033	106175049	M00648:V$MAF_Q6	13.00	+	15985	Cd79b
chr11	106175115	106175129	Sfpi1_primary	9.70	-	15985	Cd79b
chr11	106175115	106175130	Ehf_primary	8.52	-	15985	Cd79b
chr11	106175117	106175125	M00971:V$ETS_Q6	8.50	+	15985	Cd79b
chr11	106175117	106175129	M00746:V$ELF1_Q6	9.40	-	15985	Cd79b
chr11	106175900	106175916	M00648:V$MAF_Q6	8.90	-	15985	Cd79b
chr11	106175907	106175917	M01119:V$KAISO_01	9.70	+	15985	Cd79b
chr11	106175911	106175927	Pou2f2_3748.1	8.75	+	15985	Cd79b
chr11	106175911	106175927	Pou2f3_3986.2	8.95	+	15985	Cd79b
chr11	106175912	106175924	M00248:V$OCT1_07	8.10	+	15985	Cd79b
chr11	106175914	106175924	M00342:V$OCT1_B	10.40	+	15985	Cd79b
chr11	106175914	106175925	M00795:V$OCT_Q6	8.30	-	15985	Cd79b
chr11	106175927	106175938	M00977:V$EBF_Q6	9.10	-	15985	Cd79b
chr11	106177954	106177968	M00421:V$MEIS1BHOXA9_02	8.07	-	15985	Cd79b
chr11	106177986	106178000	Tcfap2a_secondary	9.38	+	15985	Cd79b
chr11	106212350	106212364	Tcfap2a_secondary	7.62	+	110880	Scn4a
chr11	106234183	106234197	M01066:V$BLIMP1_Q6	8.30	+	75573	2310007L24Rik
chr11	106235617	106235631	M00340:V$ETS2_B	9.10	-	75573	2310007L24Rik
chr11	106235621	106235629	M00971:V$ETS_Q6	8.40	+	75573	2310007L24Rik
chr11	106239006	106239018	M01123:V$NANOG_01	10.10	-	75573	2310007L24Rik
chr11	106243954	106243966	M00746:V$ELF1_Q6	9.50	-	15896	Icam2
chr11	106244033	106244041	M00658:V$PU1_Q6	8.90	+	15896	Icam2
chr11	106244034	106244042	M00971:V$ETS_Q6	7.80	-	15896	Icam2
chr11	106347873	106347890	Foxa2_primary	9.58	-	78943	Ern1
chr11	106347873	106347890	Foxl1_primary	8.45	-	78943	Ern1
chr11	106348008	106348024	Hoxa11_2218.1	9.65	+	78943	Ern1
chr11	106348008	106348024	Hoxc10_2779.2	8.85	+	78943	Ern1
chr11	106348008	106348024	Hoxc11_3718.2	9.40	+	78943	Ern1
chr11	106348008	106348024	Hoxc9_2367.2	11.82	+	78943	Ern1
chr11	106348009	106348025	Hoxb9_3413.1	9.52	+	78943	Ern1
chr11	106348009	106348025	Nkx6-1_2825.2	9.30	-	78943	Ern1
chr11	106348009	106348026	Hoxa9_2622.2	9.18	+	78943	Ern1
chr11	106348920	106348934	M00631:V$FXR_Q3	9.40	-	78943	Ern1
chr11	106349754	106349765	M00465:V$POU6F1_01	8.20	+	78943	Ern1
chr11	106473394	106473409	Rfx4_primary	8.55	+	21763	Tex2
chr11	106474303	106474320	Smad3_secondary	8.73	+	21763	Tex2
chr11	106474304	106474321	Zfp410_secondary	8.08	+	21763	Tex2
chr11	106474305	106474318	M00196:V$SP1_Q6	11.12	-	21763	Tex2
chr11	106474305	106474321	Bcl6b_secondary	7.90	+	21763	Tex2
chr11	106474306	106474316	M00931:V$SP1_Q6_01	10.80	-	21763	Tex2
chr11	106474307	106474317	M00933:V$SP1_Q2_01	9.78	+	21763	Tex2
chr11	106474310	106474323	M00915:V$AP2_Q6_01	9.30	+	21763	Tex2
chr11	106641727	106641742	Mafk_secondary	8.00	+	50776	Polg2
chr11	106642902	106642919	Sox8_primary	8.45	+	50776	Polg2
chr11	106642904	106642920	Sox1_primary	8.55	-	50776	Polg2
chr11	106643033	106643049	Hlxb9_3422.1	8.40	-	50776	Polg2
chr11	106643033	106643049	Hoxa7_3750.1	8.60	-	50776	Polg2
chr11	106643033	106643049	Hoxb7_3953.1	8.50	-	50776	Polg2
chr11	106643033	106643050	Dlx3_1030.1	9.40	+	50776	Polg2
chr11	106643033	106643050	Dlx4_3488.2	9.50	+	50776	Polg2
chr11	106643033	106643050	Hoxa7_2668.2	8.30	-	50776	Polg2
chr11	106643035	106643051	Hlxb9_3422.1	8.20	+	50776	Polg2
chr11	106643035	106643051	Hoxc8_3429.2	9.50	-	50776	Polg2
chr11	106643037	106643049	M00489:V$NKX62_Q2	7.60	-	50776	Polg2
chr11	106643037	106643051	Dlx1_1741.2	8.60	-	50776	Polg2
chr11	106643046	106643063	Zbtb3_primary	10.10	+	50776	Polg2
chr11	106643138	106643152	M00162:V$OCT1_06	8.10	+	50776	Polg2
chr11	106643139	106643150	M00795:V$OCT_Q6	8.50	+	50776	Polg2
chr11	106643139	106643150	M00930:V$OCT1_Q5_01	8.00	+	50776	Polg2
chr11	106643139	106643156	Irx4_2242.3	8.20	-	50776	Polg2
chr11	106643139	106643156	Irx6_2623.2	9.10	-	50776	Polg2
chr11	106643140	106643157	Irx6_2623.2	8.50	+	50776	Polg2
chr11	106648947	106648960	M00196:V$SP1_Q6	9.00	+	13207	Ddx5
chr11	106648947	106648960	M00196:V$SP1_Q6	9.00	+	320162	Ccdc45
chr11	106648948	106648958	M00933:V$SP1_Q2_01	8.40	-	13207	Ddx5
chr11	106648948	106648958	M00933:V$SP1_Q2_01	8.40	-	320162	Ccdc45
chr11	106648978	106648994	Bcl6b_secondary	7.90	-	13207	Ddx5
chr11	106648978	106648994	Bcl6b_secondary	7.90	-	320162	Ccdc45
chr11	106648983	106648993	M00931:V$SP1_Q6_01	8.80	+	13207	Ddx5
chr11	106648983	106648993	M00931:V$SP1_Q6_01	8.80	+	320162	Ccdc45
chr11	106649038	106649049	M01035:V$YY1_Q6_02	8.80	+	13207	Ddx5
chr11	106649038	106649049	M01035:V$YY1_Q6_02	8.80	+	320162	Ccdc45
chr11	106649041	106649050	M00793:V$YY1_Q6	8.90	+	13207	Ddx5
chr11	106649041	106649050	M00793:V$YY1_Q6	8.90	+	320162	Ccdc45
chr11	106649824	106649839	M00252:V$TATA_01	9.65	-	13207	Ddx5
chr11	106649824	106649839	M00252:V$TATA_01	9.65	-	320162	Ccdc45
chr11	106650496	106650510	M00209:V$NFY_C	8.88	-	13207	Ddx5
chr11	106650496	106650510	M00209:V$NFY_C	8.88	-	320162	Ccdc45
chr11	106780435	106780452	Dlx3_1030.1	9.57	+	66313	Smurf2
chr11	106781183	106781194	M00472:V$FOXO4_01	8.50	-	66313	Smurf2
chr11	106860346	106860355	M00913:V$MYB_Q5_01	6.90	+	16647	Kpna2
chr11	106860822	106860838	M00287:V$NFY_01	11.70	-	16647	Kpna2
chr11	106860824	106860838	M00209:V$NFY_C	8.90	+	16647	Kpna2
chr11	106860825	106860836	M00185:V$NFY_Q6	8.20	-	16647	Kpna2
chr11	106860826	106860839	M00775:V$NFY_Q6_01	9.65	-	16647	Kpna2
chr11	106863331	106863347	Sox18_secondary	7.48	+	16647	Kpna2
chr11	106887509	106887523	M00161:V$OCT1_05	8.00	+	69066	1810010H24Rik
chr11	106887511	106887521	M00342:V$OCT1_B	8.30	-	69066	1810010H24Rik
chr11	106887537	106887546	M01118:V$WT1_Q6	7.40	-	69066	1810010H24Rik
chr11	106887793	106887809	Foxl1_secondary	9.50	-	69066	1810010H24Rik
chr11	106887955	106887965	M00993:V$TAL1_Q6	8.80	-	69066	1810010H24Rik
chr11	106888584	106888597	M00791:V$HNF3_Q6	8.00	+	69066	1810010H24Rik
chr11	106991718	106991732	M00804:V$E2A_Q2	9.40	-	207165	Bptf
chr11	106991719	106991737	M00929:V$MYOD_Q6_01	8.55	+	207165	Bptf
chr11	106991723	106991731	M00973:V$E2A_Q6	8.20	-	207165	Bptf
chr11	106992359	106992381	Sox7_primary	9.00	+	207165	Bptf
chr11	106992360	106992374	Sox12_primary	8.50	-	207165	Bptf
chr11	106992362	106992378	Sox30_primary	8.40	+	207165	Bptf
chr11	106993975	106993991	Klf7_primary	9.12	+	207165	Bptf
chr11	107331564	107331574	M00272:V$P53_02	8.50	+	71795	Pitpnc1
chr11	107331564	107331574	M00761:V$P53_DECAMER_Q2	7.90	+	71795	Pitpnc1
chr11	107331803	107331814	M00472:V$FOXO4_01	8.40	+	71795	Pitpnc1
chr11	107331811	107331819	M00500:V$STAT6_02	7.00	+	71795	Pitpnc1
chr11	107331812	107331824	M00746:V$ELF1_Q6	8.60	-	71795	Pitpnc1
chr11	107331963	107331971	M00649:V$MAZ_Q6	9.30	-	71795	Pitpnc1
chr11	107331963	107331972	M01118:V$WT1_Q6	7.80	+	71795	Pitpnc1
chr11	107331995	107332006	M00778:V$AHR_Q5	8.40	+	71795	Pitpnc1
chr11	107332060	107332069	M00469:V$AP2ALPHA_01	7.33	-	71795	Pitpnc1
chr11	107332103	107332117	M00513:V$ATF3_Q6	9.70	-	71795	Pitpnc1
chr11	107332104	107332118	M00916:V$CREB_Q2_01	8.70	+	71795	Pitpnc1
chr11	107332128	107332136	M00649:V$MAZ_Q6	9.30	+	71795	Pitpnc1
chr11	107332749	107332764	Sox15_secondary	7.90	-	71795	Pitpnc1
chr11	107332843	107332855	M00771:V$ETS_Q4	8.48	-	71795	Pitpnc1
chr11	107333410	107333426	Barhl1_2590.2	9.88	+	71795	Pitpnc1
chr11	107333410	107333426	En1_3123.2	10.17	+	71795	Pitpnc1
chr11	107333410	107333426	Msx3_3206.1	9.70	+	71795	Pitpnc1
chr11	107333410	107333427	Alx3_3418.2	9.37	-	71795	Pitpnc1
chr11	107333410	107333427	Alx4_1744.1	9.75	-	71795	Pitpnc1
chr11	107333410	107333427	Arx_1738.2	10.05	+	71795	Pitpnc1
chr11	107333410	107333427	Cart1_0997.1	9.88	-	71795	Pitpnc1
chr11	107333410	107333427	Cart1_1275.1	9.78	-	71795	Pitpnc1
chr11	107333410	107333427	Emx2_3420.1	10.12	-	71795	Pitpnc1
chr11	107333410	107333427	En2_0952.1	9.77	-	71795	Pitpnc1
chr11	107333410	107333427	Lhx9_3492.1	9.07	-	71795	Pitpnc1
chr11	107333410	107333427	Otp_3496.1	8.03	+	71795	Pitpnc1
chr11	107333410	107333427	Phox2b_3948.1	8.73	+	71795	Pitpnc1
chr11	107333410	107333427	Prrx1_3442.1	10.23	-	71795	Pitpnc1
chr11	107333410	107333427	Rax_3443.1	11.33	-	71795	Pitpnc1
chr11	107333410	107333427	Rhox6_4251.1	9.92	-	71795	Pitpnc1
chr11	107333410	107333427	Shox2_2641.2	9.93	-	71795	Pitpnc1
chr11	107333410	107333427	Uncx4.1_2281.2	9.17	+	71795	Pitpnc1
chr11	107333411	107333428	Vsx1_1728.1	8.90	+	71795	Pitpnc1
chr11	107333412	107333428	Phox2a_3947.1	9.47	-	71795	Pitpnc1
chr11	107333415	107333425	M00510:V$LHX3_01	8.20	-	71795	Pitpnc1
chr11	107340822	107340832	M00032:V$CETS1P54_01	8.68	-	66997	Psmd12
chr11	107341034	107341047	M00821:V$NRF2_Q4	8.80	+	66997	Psmd12
chr11	107341034	107341049	M00495:V$BACH1_01	8.50	+	66997	Psmd12
chr11	107341035	107341046	M00037:V$NFE2_01	8.90	+	66997	Psmd12
chr11	107341035	107341046	M00983:V$MAF_Q6_01	8.10	+	66997	Psmd12
chr11	107341035	107341048	M00517:V$AP1_01	9.30	-	66997	Psmd12
chr11	107341036	107341047	M00174:V$AP1_Q6	8.40	-	66997	Psmd12
chr11	107341037	107341046	M00199:V$AP1_C	8.80	-	66997	Psmd12
chr11	107341037	107341046	M00925:V$AP1_Q6_01	8.00	-	66997	Psmd12
chr11	107341038	107341046	M00926:V$AP1_Q4_01	7.90	+	66997	Psmd12
chr11	107407486	107407497	M00173:V$AP1_Q2	8.20	+	78455	Helz
chr11	107407486	107407497	M00174:V$AP1_Q6	8.70	+	78455	Helz
chr11	107407486	107407497	M00188:V$AP1_Q4	9.00	+	78455	Helz
chr11	107407486	107407497	M00490:V$BACH2_01	9.10	-	78455	Helz
chr11	107407486	107407498	M00514:V$ATF4_Q2	7.90	+	78455	Helz
chr11	107407486	107407499	M00821:V$NRF2_Q4	8.10	-	78455	Helz
chr11	107407487	107407495	M00926:V$AP1_Q4_01	7.90	-	78455	Helz
chr11	107407487	107407496	M00199:V$AP1_C	8.80	+	78455	Helz
chr11	107407487	107407496	M00925:V$AP1_Q6_01	8.00	+	78455	Helz
chr11	107407488	107407500	M00924:V$AP1_Q2_01	8.40	+	78455	Helz
chr11	107407490	107407501	M00977:V$EBF_Q6	8.70	-	78455	Helz
chr11	107408530	107408538	M00649:V$MAZ_Q6	9.30	+	78455	Helz
chr11	107409158	107409168	M00931:V$SP1_Q6_01	8.80	+	78455	Helz
chr11	107409165	107409178	M00915:V$AP2_Q6_01	8.90	-	78455	Helz
chr11	107409233	107409247	M00423:V$FOXJ2_02	8.30	+	78455	Helz
chr11	107409254	107409270	Nkx2-6_3437.1	9.50	-	78455	Helz
chr11	107409263	107409283	M00069:V$YY1_02	11.60	-	78455	Helz
chr11	107409269	107409278	M00793:V$YY1_Q6	9.30	-	78455	Helz
chr11	107409281	107409296	M01013:V$IPF1_Q4_01	8.60	-	78455	Helz
chr11	107409282	107409294	M00436:V$IPF1_Q4	8.70	+	78455	Helz
chr11	107409284	107409301	Tgif1_2342.2	10.80	+	78455	Helz
chr11	107409285	107409301	Meis1_2335.1	11.00	-	78455	Helz
chr11	107409285	107409301	Pknox1_2364.2	10.10	-	78455	Helz
chr11	107409285	107409301	Pknox2_3077.2	9.20	-	78455	Helz
chr11	107409285	107409301	Tgif2_3451.1	10.30	-	78455	Helz
chr11	107409286	107409297	M00418:V$TGIF_01	9.60	-	78455	Helz
chr11	107409286	107409298	M00419:V$MEIS1_01	8.80	+	78455	Helz
chr11	107409304	107409312	M00500:V$STAT6_02	6.90	+	78455	Helz
chr11	107577871	107577888	Ascl2_primary	9.77	+	12299	Cacng1
chr11	107653611	107653621	M00993:V$TAL1_Q6	9.00	+	54377	Cacng4
chr11	107653613	107653621	M00712:V$MYOGENIN_Q6	8.30	-	54377	Cacng4
chr11	107653670	107653678	M00712:V$MYOGENIN_Q6	8.30	+	54377	Cacng4
chr11	107653670	107653680	M00993:V$TAL1_Q6	9.00	-	54377	Cacng4
chr11	107653699	107653715	Hlxb9_3422.1	8.78	-	54377	Cacng4
chr11	107653699	107653716	Lhx4_1719.2	10.52	-	54377	Cacng4
chr11	107653699	107653716	Lhx8_2247.2	9.15	-	54377	Cacng4
chr11	107653699	107653716	Og2x_3719.1	9.40	-	54377	Cacng4
chr11	107653699	107653716	Pax7_3783.1	9.25	-	54377	Cacng4
chr11	107653699	107653716	Pou6f1_3733.1	7.40	-	54377	Cacng4
chr11	107653700	107653716	Isx_3445.1	9.98	-	54377	Cacng4
chr11	107653700	107653717	Evx2_2645.3	8.88	-	54377	Cacng4
chr11	107653700	107653717	Lhx4_1719.2	9.30	+	54377	Cacng4
chr11	107653700	107653717	Lhx8_2247.2	8.52	+	54377	Cacng4
chr11	107653700	107653717	Pax7_3783.1	9.20	+	54377	Cacng4
chr11	107653700	107653717	Pou6f1_1731.2	8.90	+	54377	Cacng4
chr11	107653700	107653717	Pou6f1_3733.1	8.75	+	54377	Cacng4
chr11	107653701	107653717	Pou2f1_3081.2	8.50	-	54377	Cacng4
chr11	107654531	107654547	Myf6_primary	10.27	-	54377	Cacng4
chr11	107654535	107654543	M00973:V$E2A_Q6	8.20	+	54377	Cacng4
chr11	107654753	107654766	M00196:V$SP1_Q6	8.95	-	54377	Cacng4
chr11	107654753	107654770	Sp4_primary	8.78	+	54377	Cacng4
chr11	107654758	107654771	M00196:V$SP1_Q6	8.75	-	54377	Cacng4
chr11	107654759	107654769	M00931:V$SP1_Q6_01	8.70	-	54377	Cacng4
chr11	107654760	107654770	M00933:V$SP1_Q2_01	8.10	+	54377	Cacng4
chr11	107658717	107658726	M00962:V$AR_Q6	7.30	+	54377	Cacng4
chr11	107658725	107658741	M00222:V$HAND1E47_01	8.85	+	54377	Cacng4
chr11	107658730	107658747	M01023:V$HSF1_Q6	9.90	+	54377	Cacng4
chr11	107658733	107658743	M00935:V$NFAT_Q4_01	8.20	+	54377	Cacng4
chr11	107771309	107771322	M00622:V$CEBPGAMMA_Q6	9.93	+	140723	Cacng5
chr11	107775856	107775864	M00973:V$E2A_Q6	8.20	-	140723	Cacng5
chr11	107778583	107778595	M01123:V$NANOG_01	8.35	-	140723	Cacng5
chr11	107779236	107779252	Sox30_primary	8.40	+	140723	Cacng5
chr11	107779287	107779297	M00744:V$POU1F1_Q6	8.70	-	140723	Cacng5
chr11	108286497	108286512	Rfx4_primary	10.17	+	76380	Ccdc46
chr11	108286497	108286512	Rfxdc2_primary	9.12	+	76380	Ccdc46
chr11	108779138	108779155	M00280:V$RFX1_01	9.35	-	12006	Axin2
chr11	108779139	108779153	M00626:V$EFC_Q6	9.28	+	12006	Axin2
chr11	108779169	108779183	M00122:V$USF_02	8.55	+	12006	Axin2
chr11	108779172	108779180	M01029:V$TFE_Q6	9.00	-	12006	Axin2
chr11	108779437	108779445	M00973:V$E2A_Q6	8.20	+	12006	Axin2
chr11	108779695	108779711	Foxj1_primary	8.65	-	12006	Axin2
chr11	108779696	108779713	Foxa2_primary	9.10	-	12006	Axin2
chr11	108779696	108779713	Foxj3_primary	9.25	-	12006	Axin2
chr11	108779696	108779713	Foxk1_primary	8.95	-	12006	Axin2
chr11	108779696	108779713	Foxl1_primary	9.68	-	12006	Axin2
chr11	108779697	108779711	M00477:V$FOXO3_01	8.78	+	12006	Axin2
chr11	108779698	108779711	M00294:V$HFH8_01	9.75	+	12006	Axin2
chr11	108779698	108779711	M00809:V$FOX_Q2	9.88	+	12006	Axin2
chr11	108779699	108779709	M00473:V$FOXO1_01	9.45	-	12006	Axin2
chr11	108783522	108783533	M00472:V$FOXO4_01	9.33	-	12006	Axin2
chr11	108783522	108783537	Zfp105_primary	8.20	-	12006	Axin2
chr11	108783523	108783539	Hoxb13_3479.1	8.72	-	12006	Axin2
chr11	108783524	108783534	M00473:V$FOXO1_01	9.50	-	12006	Axin2
chr11	108783527	108783541	M00209:V$NFY_C	8.20	+	12006	Axin2
chr11	108783614	108783625	M00778:V$AHR_Q5	8.65	+	12006	Axin2
chr11	109225984	109226001	Hmx1_3423.1	8.25	-	14674	Gna13
chr11	109225984	109226001	Hmx3_3490.2	8.30	-	14674	Gna13
chr11	109225988	109225996	M00241:V$NKX25_02	8.80	+	14674	Gna13
chr11	109332987	109332998	M01004:V$HELIOSA_02	9.00	+	104681	Slc16a6
chr11	109332987	109332998	M01004:V$HELIOSA_02	9.00	+	74008	Arsg
chr11	109333101	109333109	M00241:V$NKX25_02	7.80	+	104681	Slc16a6
chr11	109333101	109333109	M00241:V$NKX25_02	7.80	+	74008	Arsg
chr11	109333534	109333546	M00771:V$ETS_Q4	8.55	+	104681	Slc16a6
chr11	109333534	109333546	M00771:V$ETS_Q4	8.55	+	74008	Arsg
chr11	109335342	109335353	M00983:V$MAF_Q6_01	9.40	+	104681	Slc16a6
chr11	109335342	109335353	M00983:V$MAF_Q6_01	9.40	+	74008	Arsg
chr11	109335342	109335355	M00517:V$AP1_01	9.10	+	104681	Slc16a6
chr11	109335342	109335355	M00517:V$AP1_01	9.10	+	74008	Arsg
chr11	109335343	109335354	M00172:V$AP1FJ_Q2	8.10	-	104681	Slc16a6
chr11	109335343	109335354	M00172:V$AP1FJ_Q2	8.10	-	74008	Arsg
chr11	109335343	109335354	M00173:V$AP1_Q2	8.00	-	104681	Slc16a6
chr11	109335343	109335354	M00173:V$AP1_Q2	8.00	-	74008	Arsg
chr11	109335343	109335354	M00174:V$AP1_Q6	9.10	-	104681	Slc16a6
chr11	109335343	109335354	M00174:V$AP1_Q6	9.10	-	74008	Arsg
chr11	109335343	109335354	M00188:V$AP1_Q4	8.60	-	104681	Slc16a6
chr11	109335343	109335354	M00188:V$AP1_Q4	8.60	-	74008	Arsg
chr11	109335343	109335354	M00490:V$BACH2_01	8.10	+	104681	Slc16a6
chr11	109335343	109335354	M00490:V$BACH2_01	8.10	+	74008	Arsg
chr11	109335344	109335353	M00199:V$AP1_C	8.80	+	104681	Slc16a6
chr11	109335344	109335353	M00199:V$AP1_C	8.80	+	74008	Arsg
chr11	109335344	109335353	M00925:V$AP1_Q6_01	7.80	-	104681	Slc16a6
chr11	109335344	109335353	M00925:V$AP1_Q6_01	7.80	-	74008	Arsg
chr11	109335344	109335355	M00037:V$NFE2_01	8.50	-	104681	Slc16a6
chr11	109335344	109335355	M00037:V$NFE2_01	8.50	-	74008	Arsg
chr11	109335345	109335353	M00926:V$AP1_Q4_01	7.90	+	104681	Slc16a6
chr11	109335345	109335353	M00926:V$AP1_Q4_01	7.90	+	74008	Arsg
chr11	109335404	109335416	M00277:V$LMO2COM_01	8.65	+	104681	Slc16a6
chr11	109335404	109335416	M00277:V$LMO2COM_01	8.65	+	74008	Arsg
chr11	109337412	109337429	Sox11_primary	10.00	+	104681	Slc16a6
chr11	109337412	109337429	Sox11_primary	10.00	+	74008	Arsg
chr11	109337412	109337429	Sox4_primary	10.25	+	104681	Slc16a6
chr11	109337412	109337429	Sox4_primary	10.25	+	74008	Arsg
chr11	109337726	109337742	Sox12_secondary	9.58	-	104681	Slc16a6
chr11	109337779	109337802	Rfx3_primary	9.85	-	104681	Slc16a6
chr11	109337783	109337798	Rfx4_primary	10.20	-	104681	Slc16a6
chr11	109337783	109337798	Rfxdc2_primary	11.00	-	104681	Slc16a6
chr11	109403218	109403235	Foxj3_primary	9.20	-	74008	Arsg
chr11	109403218	109403235	Foxk1_primary	9.20	-	74008	Arsg
chr11	109403218	109403235	Foxl1_primary	8.68	-	74008	Arsg
chr11	109403219	109403233	M00474:V$FOXO1_02	8.28	+	74008	Arsg
chr11	109403229	109403252	Rfx3_primary	9.03	-	74008	Arsg
chr11	109403233	109403248	Rfxdc2_primary	8.40	-	74008	Arsg
chr11	109403248	109403262	M00729:V$CDX2_Q5	9.35	+	74008	Arsg
chr11	109470465	109470476	M00773:V$MYB_Q3	7.82	-	52639	Wipi1
chr11	109470488	109470496	M00471:V$TBP_01	9.10	-	52639	Wipi1
chr11	109471458	109471475	Sox11_primary	9.33	+	52639	Wipi1
chr11	109471458	109471475	Sox4_primary	9.37	+	52639	Wipi1
chr11	109471536	109471552	Hoxa7_3750.1	9.00	-	52639	Wipi1
chr11	109471536	109471552	Hoxb7_3953.1	9.20	-	52639	Wipi1
chr11	109471537	109471554	Arid3a_primary	8.33	+	52639	Wipi1
chr11	109471538	109471554	Hoxc8_3429.2	9.73	-	52639	Wipi1
chr11	109471540	109471548	M00241:V$NKX25_02	7.80	+	52639	Wipi1
chr11	109471540	109471554	Dlx1_1741.2	9.32	-	52639	Wipi1
chr11	109471561	109471575	Arid5a_primary	8.93	-	52639	Wipi1
chr11	109471651	109471663	M00341:V$GABP_B	9.90	+	52639	Wipi1
chr11	109471652	109471664	M00771:V$ETS_Q4	9.20	-	52639	Wipi1
chr11	109471654	109471664	M01043:V$NKX25_Q5	9.30	-	52639	Wipi1
chr11	109473298	109473306	M01116:V$CLOCKBMAL_Q6	8.70	+	52639	Wipi1
chr11	109474616	109474632	Hnf4a_secondary	9.80	-	52639	Wipi1
chr11	109474619	109474628	M00967:V$HNF4_Q6	8.20	-	52639	Wipi1
chr11	109584089	109584103	M00340:V$ETS2_B	9.02	-	208659	Fam20a
chr11	109584092	109584100	M00500:V$STAT6_02	7.00	+	208659	Fam20a
chr11	109584156	109584169	M00196:V$SP1_Q6	9.80	+	208659	Fam20a
chr11	109584157	109584167	M00933:V$SP1_Q2_01	8.60	-	208659	Fam20a
chr11	109584158	109584166	M00649:V$MAZ_Q6	8.40	+	208659	Fam20a
chr11	109584158	109584168	M00931:V$SP1_Q6_01	8.50	+	208659	Fam20a
chr11	109584216	109584228	M01037:V$GLI_Q2	8.98	-	208659	Fam20a
chr11	109585706	109585720	M00511:V$ERR1_Q2	9.20	+	208659	Fam20a
chr11	110113788	110113802	M00109:V$CEBPB_01	9.25	+	76184	Abca6
chr11	110200607	110200622	Rfx4_secondary	9.82	-	217265	Abca5
chr11	110260335	110260349	Sfpi1_secondary	7.93	-	26399	Map2k6
chr11	110260439	110260454	M00922:V$SRF_Q5_01	8.30	+	26399	Map2k6
chr11	110260576	110260585	M00630:V$FOXM1_01	8.00	-	26399	Map2k6
chr11	110260578	110260588	M00993:V$TAL1_Q6	10.00	+	26399	Map2k6
chr11	110260765	110260780	M00195:V$OCT1_Q6	8.40	+	26399	Map2k6
chr11	110260768	110260778	M00342:V$OCT1_B	8.10	+	26399	Map2k6
chr11	110260803	110260818	Mafk_secondary	9.60	-	26399	Map2k6
chr11	110260857	110260869	M00699:V$ICSBP_Q6	9.40	-	26399	Map2k6
chr11	110260860	110260872	M00771:V$ETS_Q4	8.10	+	26399	Map2k6
chr11	110260860	110260877	Gabpa_primary	8.70	-	26399	Map2k6
chr11	110260862	110260875	Elf3_primary	8.50	-	26399	Map2k6
chr11	110260980	110260991	M00974:V$SMAD_Q6_01	8.20	+	26399	Map2k6
chr11	110260997	110261006	M00223:V$STAT_01	8.80	+	26399	Map2k6
chr11	110261033	110261056	M00138:V$OCT1_04	9.95	-	26399	Map2k6
chr11	110261035	110261054	M00135:V$OCT1_01	8.05	-	26399	Map2k6
chr11	110261036	110261052	Pou2f2_3748.1	9.30	-	26399	Map2k6
chr11	110261036	110261052	Pou2f3_3986.2	9.15	-	26399	Map2k6
chr11	110261037	110261050	M00210:V$OCT_C	10.05	+	26399	Map2k6
chr11	110261037	110261051	M00161:V$OCT1_05	8.70	+	26399	Map2k6
chr11	110261037	110261052	M00195:V$OCT1_Q6	11.30	-	26399	Map2k6
chr11	110261038	110261049	M00795:V$OCT_Q6	10.00	+	26399	Map2k6
chr11	110261038	110261049	M00930:V$OCT1_Q5_01	10.20	+	26399	Map2k6
chr11	110261039	110261049	M00342:V$OCT1_B	10.40	-	26399	Map2k6
chr11	110261130	110261142	M00941:V$MEF2_Q6_01	8.27	+	26399	Map2k6
chr11	110829282	110829299	Tcf1_primary	8.30	-	16517	Kcnj16
chr11	110829321	110829342	M01011:V$HNF1_Q6_01	9.48	-	16517	Kcnj16
chr11	110829323	110829338	Foxa2_secondary	7.40	-	16517	Kcnj16
chr11	110829323	110829340	Dbx1_3486.1	7.70	-	16517	Kcnj16
chr11	110829324	110829338	Glis2_secondary	7.80	-	16517	Kcnj16
chr11	110829325	110829340	Tcf7_secondary	8.30	+	16517	Kcnj16
chr11	110829326	110829340	Glis2_secondary	8.40	+	16517	Kcnj16
chr11	110829555	110829571	Msx3_3206.1	8.45	+	16517	Kcnj16
chr11	110829557	110829568	M00795:V$OCT_Q6	8.00	-	16517	Kcnj16
chr11	110829557	110829574	Hoxd10_2368.2	8.55	+	16517	Kcnj16
chr11	110829558	110829571	M00424:V$NKX61_01	9.15	-	16517	Kcnj16
chr11	110829872	110829880	M00493:V$STAT5A_03	6.40	-	16517	Kcnj16
chr11	110829872	110829880	M00494:V$STAT6_01	6.40	-	16517	Kcnj16
chr11	110924828	110924845	Obox2_3438.2	8.80	-	16518	Kcnj2
chr11	110924828	110924845	Obox3_3439.1	8.20	-	16518	Kcnj2
chr11	110924830	110924838	M01117:V$OTX_Q1	7.70	-	16518	Kcnj2
chr11	110924831	110924842	M00482:V$PITX2_Q2	8.00	+	16518	Kcnj2
chr11	110925141	110925156	Hlx1_2350.1	9.23	+	16518	Kcnj2
chr11	110925141	110925158	Dbx1_3486.1	9.45	-	16518	Kcnj2
chr11	110925141	110925158	Hoxd8_2644.1	8.78	-	16518	Kcnj2
chr11	110925141	110925158	Tlx2_3498.2	9.28	-	16518	Kcnj2
chr11	110925142	110925158	Pou2f1_3081.2	9.50	+	16518	Kcnj2
chr11	110925142	110925158	Pou4f3_2791.1	9.27	+	16518	Kcnj2
chr11	110925142	110925159	Alx4_1744.1	10.25	-	16518	Kcnj2
chr11	110925142	110925159	Arid3a_primary	10.08	-	16518	Kcnj2
chr11	110925142	110925159	Cart1_0997.1	9.28	-	16518	Kcnj2
chr11	110925142	110925159	Cart1_1275.1	10.08	-	16518	Kcnj2
chr11	110925142	110925159	Hoxa4_3426.1	10.73	+	16518	Kcnj2
chr11	110925142	110925159	Hoxa7_2668.2	9.52	-	16518	Kcnj2
chr11	110925142	110925159	Hoxb4_2627.1	11.43	-	16518	Kcnj2
chr11	110925142	110925159	Hoxc4_3491.1	11.00	-	16518	Kcnj2
chr11	110925142	110925159	Hoxc5_2630.2	9.90	-	16518	Kcnj2
chr11	110925142	110925159	Hoxc6_3954.2	10.28	-	16518	Kcnj2
chr11	110925142	110925159	Lhx1_2240.2	11.90	-	16518	Kcnj2
chr11	110925142	110925159	Lhx3_3431.1	10.45	-	16518	Kcnj2
chr11	110925142	110925159	Lhx5_2279.1	10.83	-	16518	Kcnj2
chr11	110925142	110925159	Lhx9_3492.1	9.75	-	16518	Kcnj2
chr11	110925142	110925159	Lmx1a_2238.2	11.83	-	16518	Kcnj2
chr11	110925142	110925159	Lmx1b_3433.2	12.57	+	16518	Kcnj2
chr11	110925142	110925159	Nkx6-1_2825.1	9.62	+	16518	Kcnj2
chr11	110925142	110925159	Nkx6-3_3446.1	8.92	+	16518	Kcnj2
chr11	110925142	110925159	Otp_3496.1	10.45	+	16518	Kcnj2
chr11	110925142	110925159	Pax7_3783.1	9.55	-	16518	Kcnj2
chr11	110925142	110925159	Phox2b_3948.1	9.88	+	16518	Kcnj2
chr11	110925142	110925159	Prop1_3949.1	10.60	-	16518	Kcnj2
chr11	110925142	110925159	Shox2_2641.2	9.40	-	16518	Kcnj2
[truncated: 96,886 more rows]
