# Supplementary material for: TranscriptomeBrowser 3.0: introducing a new compendium of molecular interactions and a new visualization tool for the study of gene regulatory networks
Source: BMC Bioinformatics. 2012 Jan 31;13:19. doi: 10.1186/1471-2105-13-19 (PMC3395838; doi:10.1186/1471-2105-13-19)
Supplement: Additional file 6 — "InteractomeBrowser functionalities". Contains a web link to a screencast showing basic use of InteractomeBrowser plugin. [file 1471-2105-13-19-S6.BED]

chr10	100017952	100017961	M00469:V$AP2ALPHA_01	7.30	+	84171	LOXL4
chr10	100018026	100018036	M00008:V$SP1_01	8.20	-	84171	LOXL4
chr10	100018026	100018036	M00931:V$SP1_Q6_01	11.20	-	84171	LOXL4
chr10	100019352	100019365	M00196:V$SP1_Q6	9.05	-	84171	LOXL4
chr10	100019352	100019365	M00932:V$SP1_Q4_01	9.07	-	84171	LOXL4
chr10	100019353	100019363	M00931:V$SP1_Q6_01	8.63	-	84171	LOXL4
chr10	100019370	100019384	M00804:V$E2A_Q2	8.70	-	84171	LOXL4
chr10	100019372	100019390	M00005:V$AP4_01	9.65	+	84171	LOXL4
chr10	100019375	100019385	M00176:V$AP4_Q6	8.00	-	84171	LOXL4
chr10	100019581	100019595	M00025:V$ELK1_02	8.78	+	84171	LOXL4
chr10	100196675	100196687	M00341:V$GABP_B	11.00	-	3257	HPS1
chr10	100985014	100985024	M00462:V$GATA6_01	6.40	+	60495	HPSE2
chr10	100985595	100985613	M00416:V$CART1_01	9.70	+	60495	HPSE2
chr10	100985602	100985613	M00203:V$GATA_C	8.80	-	60495	HPSE2
chr10	100985860	100985873	M00196:V$SP1_Q6	9.00	-	60495	HPSE2
chr10	100985860	100985873	M00932:V$SP1_Q4_01	9.02	-	60495	HPSE2
chr10	100985861	100985871	M00931:V$SP1_Q6_01	8.40	-	60495	HPSE2
chr10	100985904	100985914	M00216:V$TATA_C	8.90	-	60495	HPSE2
chr10	100987777	100987788	M00472:V$FOXO4_01	8.32	-	60495	HPSE2
chr10	100987824	100987834	M00485:V$NKX22_01	9.95	-	60495	HPSE2
chr10	100988199	100988210	M00724:V$HNF3ALPHA_Q6	8.20	-	60495	HPSE2
chr10	101078606	101078619	M01014:V$SOX_Q6	8.35	-	26507	CNNM1
chr10	101079029	101079037	M01116:V$CLOCKBMAL_Q6	9.00	+	26507	CNNM1
chr10	101079102	101079122	M00539:V$ARNT_02	8.77	+	26507	CNNM1
chr10	101079104	101079120	M00236:V$ARNT_01	9.20	+	26507	CNNM1
chr10	101079106	101079117	M00220:V$SREBP1_01	8.00	+	26507	CNNM1
chr10	101079120	101079134	M00650:V$MTF1_Q4	9.68	-	26507	CNNM1
chr10	101181256	101181270	M00511:V$ERR1_Q2	9.40	-	2805	GOT1
chr10	101183235	101183253	M00422:V$FOXJ2_01	8.83	+	2805	GOT1
chr10	101183236	101183252	M00293:V$FREAC7_01	11.25	+	2805	GOT1
chr10	101183268	101183276	M00640:V$HOXA4_Q2	7.50	-	2805	GOT1
chr10	101280933	101280941	M00217:V$USF_C	8.10	-	159296	NKX2-3
chr10	101281014	101281027	M00196:V$SP1_Q6	9.80	-	159296	NKX2-3
chr10	101281014	101281027	M00932:V$SP1_Q4_01	8.80	-	159296	NKX2-3
chr10	101281015	101281025	M00008:V$SP1_01	7.60	-	159296	NKX2-3
chr10	101281015	101281025	M00931:V$SP1_Q6_01	9.20	-	159296	NKX2-3
chr10	101281016	101281026	M00933:V$SP1_Q2_01	8.50	+	159296	NKX2-3
chr10	101282407	101282420	M00777:V$STAT_Q6	9.05	-	159296	NKX2-3
chr10	101282620	101282630	M00008:V$SP1_01	8.45	-	159296	NKX2-3
chr10	101282620	101282630	M00931:V$SP1_Q6_01	10.43	-	159296	NKX2-3
chr10	101282636	101282651	M00115:V$TAXCREB_02	9.58	+	159296	NKX2-3
chr10	101282701	101282717	M00222:V$HAND1E47_01	8.80	-	159296	NKX2-3
chr10	101369149	101369157	M00493:V$STAT5A_03	6.40	-	81894	SLC25A28
chr10	101369149	101369157	M00494:V$STAT6_01	6.40	-	81894	SLC25A28
chr10	101369184	101369195	M00972:V$IRF_Q6_01	9.05	+	81894	SLC25A28
chr10	101370133	101370146	M00196:V$SP1_Q6	9.22	-	81894	SLC25A28
chr10	101370133	101370146	M00932:V$SP1_Q4_01	8.95	-	81894	SLC25A28
chr10	101370140	101370149	M00469:V$AP2ALPHA_01	7.20	-	81894	SLC25A28
chr10	101370140	101370149	M01118:V$WT1_Q6	7.30	+	81894	SLC25A28
chr10	101370158	101370171	M00915:V$AP2_Q6_01	8.40	+	81894	SLC25A28
chr10	101370158	101370173	M01045:V$AP2ALPHA_02	9.70	+	81894	SLC25A28
chr10	101370158	101370173	M01047:V$AP2ALPHA_03	11.00	+	81894	SLC25A28
chr10	101370160	101370173	M00915:V$AP2_Q6_01	8.00	-	81894	SLC25A28
chr10	101370181	101370194	M00915:V$AP2_Q6_01	8.50	-	81894	SLC25A28
chr10	101370182	101370191	M00469:V$AP2ALPHA_01	7.60	+	81894	SLC25A28
chr10	101370182	101370191	M00470:V$AP2GAMMA_01	8.20	+	81894	SLC25A28
chr10	101370186	101370199	M00915:V$AP2_Q6_01	8.30	+	81894	SLC25A28
chr10	101370361	101370373	M00632:V$GATA4_Q3	8.30	-	81894	SLC25A28
chr10	101370362	101370372	M01022:V$LEF1_Q2_01	9.50	-	81894	SLC25A28
chr10	101370363	101370371	M00671:V$TCF4_Q5	8.30	+	81894	SLC25A28
chr10	101370363	101370374	M00978:V$LEF1TCF1_Q4	10.50	+	81894	SLC25A28
chr10	101370380	101370391	M00472:V$FOXO4_01	8.90	-	81894	SLC25A28
chr10	101370382	101370392	M00473:V$FOXO1_01	9.50	-	81894	SLC25A28
chr10	101370461	101370475	M01031:V$HNF4_Q6_01	8.10	-	81894	SLC25A28
chr10	101409067	101409077	M00931:V$SP1_Q6_01	8.30	+	57089	ENTPD7
chr10	101409195	101409206	M00185:V$NFY_Q6	8.80	-	57089	ENTPD7
chr10	101409220	101409234	M00797:V$HIF1_Q3	8.70	+	57089	ENTPD7
chr10	101409249	101409263	M00025:V$ELK1_02	8.32	-	57089	ENTPD7
chr10	101411476	101411491	M01010:V$HMGIY_Q3	7.73	-	57089	ENTPD7
chr10	101481870	101481882	M00771:V$ETS_Q4	8.55	+	1355	COX15
chr10	101481870	101481882	M00771:V$ETS_Q4	8.55	+	51076	CUTC
chr10	101481871	101481883	M00341:V$GABP_B	10.33	-	1355	COX15
chr10	101481871	101481883	M00341:V$GABP_B	10.33	-	51076	CUTC
chr10	101481872	101481886	M00025:V$ELK1_02	8.53	-	1355	COX15
chr10	101481872	101481886	M00025:V$ELK1_02	8.53	-	51076	CUTC
chr10	101481873	101481881	M00492:V$STAT1_02	7.70	+	1355	COX15
chr10	101481873	101481881	M00492:V$STAT1_02	7.70	+	51076	CUTC
chr10	101758086	101758113	M00955:V$GR_01	10.12	+	23268	DNMBP
chr10	101759706	101759719	M00196:V$SP1_Q6	10.80	-	23268	DNMBP
chr10	101759706	101759719	M00932:V$SP1_Q4_01	9.70	-	23268	DNMBP
chr10	101759707	101759717	M00008:V$SP1_01	7.60	-	23268	DNMBP
chr10	101759707	101759717	M00931:V$SP1_Q6_01	9.20	-	23268	DNMBP
chr10	101759708	101759718	M00933:V$SP1_Q2_01	9.20	+	23268	DNMBP
chr10	101830918	101830931	M00791:V$HNF3_Q6	9.30	+	1369	CPN1
chr10	101831652	101831673	M01011:V$HNF1_Q6_01	9.20	-	1369	CPN1
chr10	101831670	101831686	M00290:V$FREAC2_01	8.67	+	1369	CPN1
chr10	101935780	101935793	M00196:V$SP1_Q6	11.45	-	10613	ERLIN1
chr10	101935780	101935793	M00932:V$SP1_Q4_01	11.65	-	10613	ERLIN1
chr10	101935781	101935791	M00931:V$SP1_Q6_01	10.10	-	10613	ERLIN1
chr10	101935781	101935792	M00807:V$EGR_Q6	8.90	-	10613	ERLIN1
chr10	101935782	101935792	M00933:V$SP1_Q2_01	9.90	+	10613	ERLIN1
chr10	101938621	101938636	M00132:V$HNF1_01	8.20	-	10613	ERLIN1
chr10	101938624	101938632	M00471:V$TBP_01	8.90	+	10613	ERLIN1
chr10	102096737	102096766	M00056:V$MYOGNF1_01	9.55	-	6319	SCD
chr10	102096744	102096757	M00775:V$NFY_Q6_01	8.65	+	6319	SCD
chr10	102096747	102096758	M00185:V$NFY_Q6	8.40	+	6319	SCD
chr10	102212636	102212646	M00960:V$PR_Q2	7.70	-	7479	WNT8B
chr10	102212666	102212678	M00794:V$TTF1_Q6	7.57	-	7479	WNT8B
chr10	102212677	102212691	M00209:V$NFY_C	11.40	+	7479	WNT8B
chr10	102212678	102212689	M00185:V$NFY_Q6	8.80	-	7479	WNT8B
chr10	102212679	102212692	M00775:V$NFY_Q6_01	10.30	-	7479	WNT8B
chr10	102212712	102212722	M00510:V$LHX3_01	9.50	+	7479	WNT8B
chr10	102212714	102212724	M00510:V$LHX3_01	9.70	-	7479	WNT8B
chr10	102212718	102212728	M00485:V$NKX22_01	8.40	+	7479	WNT8B
chr10	102214387	102214396	M00701:V$SMAD3_Q6	8.30	+	7479	WNT8B
chr10	102214801	102214812	M00724:V$HNF3ALPHA_Q6	8.45	-	7479	WNT8B
chr10	102214802	102214815	M00809:V$FOX_Q2	8.50	-	7479	WNT8B
chr10	102268669	102268684	M00002:V$E47_01	9.50	-	25956	SEC31B
chr10	102268671	102268682	M00693:V$E12_Q6	9.40	-	25956	SEC31B
chr10	102268672	102268682	M00993:V$TAL1_Q6	8.80	+	25956	SEC31B
chr10	102268674	102268682	M00973:V$E2A_Q6	8.20	+	25956	SEC31B
chr10	102268675	102268683	M00698:V$HEB_Q6	8.60	+	25956	SEC31B
chr10	102278898	102278906	M00971:V$ETS_Q6	7.80	+	4714	NDUFB8
chr10	102278898	102278910	M00746:V$ELF1_Q6	8.00	-	4714	NDUFB8
chr10	102278899	102278907	M00658:V$PU1_Q6	8.40	-	4714	NDUFB8
chr10	102280315	102280325	M00342:V$OCT1_B	8.50	-	4714	NDUFB8
chr10	102285886	102285896	M00008:V$SP1_01	8.20	+	55662	HIF1AN
chr10	102285886	102285896	M00931:V$SP1_Q6_01	11.20	+	55662	HIF1AN
chr10	102492523	102492537	M00257:V$RREB1_01	10.30	-	5076	PAX2
chr10	102492529	102492543	M00257:V$RREB1_01	9.40	-	5076	PAX2
chr10	102493528	102493536	M00658:V$PU1_Q6	8.90	+	5076	PAX2
chr10	102494134	102494148	M00162:V$OCT1_06	7.80	-	5076	PAX2
chr10	102494940	102494955	M00136:V$OCT1_02	11.35	-	5076	PAX2
chr10	102494943	102494958	M00136:V$OCT1_02	10.20	+	5076	PAX2
chr10	102494971	102494982	M00203:V$GATA_C	8.30	-	5076	PAX2
chr10	102494998	102495013	M00772:V$IRF_Q6	9.00	+	5076	PAX2
chr10	102495000	102495012	M00699:V$ICSBP_Q6	8.20	-	5076	PAX2
chr10	102495001	102495014	M00062:V$IRF1_01	7.50	-	5076	PAX2
chr10	102495017	102495032	M00133:V$TST1_01	8.10	-	5076	PAX2
chr10	102495452	102495462	M00933:V$SP1_Q2_01	11.00	-	5076	PAX2
chr10	102495453	102495463	M00931:V$SP1_Q6_01	10.10	+	5076	PAX2
chr10	102495453	102495465	M01122:V$ZNF219_01	7.90	-	5076	PAX2
chr10	102495480	102495493	M00915:V$AP2_Q6_01	8.68	+	5076	PAX2
chr10	102495481	102495493	M00189:V$AP2_Q6	9.90	+	5076	PAX2
chr10	102497009	102497019	M00960:V$PR_Q2	8.10	+	5076	PAX2
chr10	102497937	102497947	M00744:V$POU1F1_Q6	10.10	-	5076	PAX2
chr10	102497946	102497959	M00623:V$CRX_Q4	8.10	+	5076	PAX2
chr10	102497954	102497972	M00005:V$AP4_01	9.10	-	5076	PAX2
chr10	102497958	102497970	M00277:V$LMO2COM_01	8.60	+	5076	PAX2
chr10	102497960	102497974	M00804:V$E2A_Q2	8.70	+	5076	PAX2
chr10	102497968	102497981	M00210:V$OCT_C	8.50	+	5076	PAX2
chr10	102497968	102497982	M00161:V$OCT1_05	8.65	+	5076	PAX2
chr10	102498009	102498018	M00096:V$PBX1_01	7.70	-	5076	PAX2
chr10	102659487	102659497	M00678:V$TEL2_Q6	8.40	+	55719	FAM178A
chr10	102659488	102659496	M00493:V$STAT5A_03	6.40	+	55719	FAM178A
chr10	102659488	102659496	M00494:V$STAT6_01	6.40	+	55719	FAM178A
chr10	102662708	102662716	M00492:V$STAT1_02	7.70	+	55719	FAM178A
chr10	102719594	102719607	M00156:V$RORA1_01	8.65	+	57715	SEMA4G
chr10	102719594	102719607	M00157:V$RORA2_01	9.00	+	57715	SEMA4G
chr10	102719617	102719629	M00189:V$AP2_Q6	8.00	-	57715	SEMA4G
chr10	102721055	102721067	M00414:V$AREB6_03	8.40	-	57715	SEMA4G
chr10	102721056	102721064	M00973:V$E2A_Q6	8.20	-	57715	SEMA4G
chr10	102721300	102721315	M00132:V$HNF1_01	11.75	+	57715	SEMA4G
chr10	102721782	102721792	M00510:V$LHX3_01	8.25	-	57715	SEMA4G
chr10	102721789	102721804	M01010:V$HMGIY_Q3	8.20	-	57715	SEMA4G
chr10	102721848	102721866	M01012:V$HNF3_Q6_01	10.07	-	57715	SEMA4G
chr10	102721851	102721864	M00809:V$FOX_Q2	10.50	-	57715	SEMA4G
chr10	102745122	102745137	M00947:V$CP2_02	8.70	+	84445	LZTS2
chr10	102746259	102746275	M00007:V$ELK1_01	9.45	-	84445	LZTS2
chr10	102746261	102746271	M00678:V$TEL2_Q6	8.70	+	84445	LZTS2
chr10	102746263	102746271	M00971:V$ETS_Q6	8.40	+	84445	LZTS2
chr10	102746348	102746360	M00796:V$USF_Q6_01	8.43	-	84445	LZTS2
chr10	102746797	102746807	M00008:V$SP1_01	8.20	-	84445	LZTS2
chr10	102746797	102746807	M00931:V$SP1_Q6_01	11.20	-	84445	LZTS2
chr10	102746798	102746808	M00933:V$SP1_Q2_01	9.80	+	84445	LZTS2
chr10	102747349	102747363	M00982:V$KROX_Q6	11.10	-	84445	LZTS2
chr10	102747353	102747366	M00196:V$SP1_Q6	9.55	+	84445	LZTS2
chr10	102747353	102747366	M00932:V$SP1_Q4_01	9.40	+	84445	LZTS2
chr10	102747354	102747364	M00933:V$SP1_Q2_01	9.10	-	84445	LZTS2
chr10	102747355	102747365	M00931:V$SP1_Q6_01	9.05	+	84445	LZTS2
chr10	102747432	102747452	M00539:V$ARNT_02	10.43	+	84445	LZTS2
chr10	102747436	102747448	M00796:V$USF_Q6_01	8.67	+	84445	LZTS2
chr10	102747437	102747448	M00220:V$SREBP1_01	9.25	-	84445	LZTS2
chr10	102748011	102748020	M00927:V$AP4_Q6_01	7.60	+	84445	LZTS2
chr10	102748011	102748021	M00175:V$AP4_Q5	8.00	-	84445	LZTS2
chr10	102748012	102748026	M00804:V$E2A_Q2	9.17	+	84445	LZTS2
chr10	102748088	102748096	M00727:V$SF1_Q6	8.50	-	84445	LZTS2
chr10	102748188	102748203	M00024:V$E2F_01	8.00	+	84445	LZTS2
chr10	102748190	102748205	M01109:V$SZF11_01	8.60	+	84445	LZTS2
chr10	102748195	102748206	M00972:V$IRF_Q6_01	9.20	+	84445	LZTS2
chr10	102748195	102748210	M00772:V$IRF_Q6	9.80	-	84445	LZTS2
chr10	102749260	102749275	M00002:V$E47_01	8.70	-	84445	LZTS2
chr10	102749263	102749271	M00698:V$HEB_Q6	9.00	+	84445	LZTS2
chr10	102749263	102749272	M00927:V$AP4_Q6_01	8.60	+	84445	LZTS2
chr10	102749263	102749273	M00175:V$AP4_Q5	8.40	-	84445	LZTS2
chr10	102749263	102749273	M00176:V$AP4_Q6	8.00	-	84445	LZTS2
chr10	102749263	102749273	M00993:V$TAL1_Q6	9.00	+	84445	LZTS2
chr10	102749917	102749931	M00194:V$NFKB_Q6	10.95	+	84445	LZTS2
chr10	102749918	102749930	M00208:V$NFKB_C	10.60	+	84445	LZTS2
chr10	102749918	102749934	M00774:V$NFKB_Q6_01	10.30	-	84445	LZTS2
chr10	102780950	102780963	M00775:V$NFY_Q6_01	9.00	-	79955	PDZD7
chr10	102780950	102780963	M00775:V$NFY_Q6_01	9.00	-	81855	SFXN3
chr10	102782187	102782195	M00658:V$PU1_Q6	8.65	+	79955	PDZD7
chr10	102782187	102782195	M00658:V$PU1_Q6	8.65	+	81855	SFXN3
chr10	102782189	102782197	M00500:V$STAT6_02	6.90	-	79955	PDZD7
chr10	102782189	102782197	M00500:V$STAT6_02	6.90	-	81855	SFXN3
chr10	102782626	102782636	M00993:V$TAL1_Q6	8.40	-	79955	PDZD7
chr10	102782626	102782636	M00993:V$TAL1_Q6	8.40	-	81855	SFXN3
chr10	102879723	102879733	M01043:V$NKX25_Q5	9.17	-	100038246	TLX1NB
chr10	102879723	102879733	M01043:V$NKX25_Q5	9.17	-	3195	TLX1
chr10	102879973	102879987	M00194:V$NFKB_Q6	8.25	+	100038246	TLX1NB
chr10	102879973	102879987	M00194:V$NFKB_Q6	8.25	+	3195	TLX1
chr10	102879974	102879986	M00208:V$NFKB_C	7.60	+	100038246	TLX1NB
chr10	102879974	102879986	M00208:V$NFKB_C	7.60	+	3195	TLX1
chr10	102879975	102879985	M00052:V$NFKAPPAB65_01	10.20	+	100038246	TLX1NB
chr10	102879975	102879985	M00052:V$NFKAPPAB65_01	10.20	+	3195	TLX1
chr10	102879975	102879985	M00053:V$CREL_01	8.80	+	100038246	TLX1NB
chr10	102879975	102879985	M00053:V$CREL_01	8.80	+	3195	TLX1
chr10	102879975	102879985	M00054:V$NFKAPPAB_01	8.50	+	100038246	TLX1NB
chr10	102879975	102879985	M00054:V$NFKAPPAB_01	8.50	+	3195	TLX1
chr10	102880291	102880302	M00724:V$HNF3ALPHA_Q6	9.05	+	100038246	TLX1NB
chr10	102880291	102880302	M00724:V$HNF3ALPHA_Q6	9.05	+	3195	TLX1
chr10	102880485	102880495	M00272:V$P53_02	8.20	-	100038246	TLX1NB
chr10	102880485	102880495	M00272:V$P53_02	8.20	-	3195	TLX1
chr10	102880935	102880948	M00932:V$SP1_Q4_01	9.38	-	100038246	TLX1NB
chr10	102880935	102880948	M00932:V$SP1_Q4_01	9.38	-	3195	TLX1
chr10	102880937	102880947	M00933:V$SP1_Q2_01	9.65	+	100038246	TLX1NB
chr10	102880937	102880947	M00933:V$SP1_Q2_01	9.65	+	3195	TLX1
chr10	102880938	102880946	M00649:V$MAZ_Q6	9.07	-	100038246	TLX1NB
chr10	102880938	102880946	M00649:V$MAZ_Q6	9.07	-	3195	TLX1
chr10	102881042	102881054	M00998:V$PBX_Q3	8.60	+	100038246	TLX1NB
chr10	102881042	102881054	M00998:V$PBX_Q3	8.60	+	3195	TLX1
chr10	102881132	102881142	M00931:V$SP1_Q6_01	8.55	-	100038246	TLX1NB
chr10	102881132	102881142	M00931:V$SP1_Q6_01	8.55	-	3195	TLX1
chr10	102881134	102881142	M00649:V$MAZ_Q6	9.30	-	100038246	TLX1NB
chr10	102881134	102881142	M00649:V$MAZ_Q6	9.30	-	3195	TLX1
chr10	102883825	102883843	M00531:V$NERF_Q2	8.80	-	100038246	TLX1NB
chr10	102883825	102883843	M00531:V$NERF_Q2	8.80	-	3195	TLX1
chr10	102883891	102883906	M00717:V$PAX8_01	6.70	-	100038246	TLX1NB
chr10	102883891	102883906	M00717:V$PAX8_01	6.70	-	3195	TLX1
chr10	102976653	102976661	M00671:V$TCF4_Q5	8.30	+	10660	LBX1
chr10	102978829	102978842	M00085:V$ZID_01	8.70	+	10660	LBX1
chr10	102978853	102978865	M00941:V$MEF2_Q6_01	9.30	+	10660	LBX1
chr10	102979085	102979093	M00921:V$GR_Q6_01	7.60	+	10660	LBX1
chr10	102979233	102979243	M00510:V$LHX3_01	8.90	+	10660	LBX1
chr10	102979267	102979282	M00133:V$TST1_01	7.80	+	10660	LBX1
chr10	102979268	102979276	M00494:V$STAT6_01	6.40	-	10660	LBX1
chr10	102979393	102979403	M00931:V$SP1_Q6_01	8.50	-	10660	LBX1
chr10	102979790	102979802	M01122:V$ZNF219_01	10.05	-	10660	LBX1
chr10	102979790	102979804	M00982:V$KROX_Q6	9.00	-	10660	LBX1
chr10	102979795	102979804	M01118:V$WT1_Q6	7.80	-	10660	LBX1
chr10	102979795	102979805	M00933:V$SP1_Q2_01	10.00	-	10660	LBX1
chr10	102979796	102979804	M00649:V$MAZ_Q6	9.30	+	10660	LBX1
chr10	102980076	102980091	M01072:V$HIC1_02	9.10	+	10660	LBX1
chr10	102980086	102980099	M00196:V$SP1_Q6	9.97	-	10660	LBX1
chr10	102980086	102980099	M00932:V$SP1_Q4_01	9.80	-	10660	LBX1
chr10	102980133	102980143	M00176:V$AP4_Q6	8.00	-	10660	LBX1
chr10	102980133	102980143	M00993:V$TAL1_Q6	9.40	+	10660	LBX1
chr10	102980133	102980145	M00532:V$RP58_01	9.40	-	10660	LBX1
chr10	102980150	102980160	M00933:V$SP1_Q2_01	9.50	-	10660	LBX1
chr10	102980151	102980161	M00931:V$SP1_Q6_01	9.30	+	10660	LBX1
chr10	103103481	103103492	M01035:V$YY1_Q6_02	8.55	+	8945	BTRC
chr10	103103484	103103493	M00793:V$YY1_Q6	9.30	+	8945	BTRC
chr10	103103521	103103538	M00280:V$RFX1_01	9.35	+	8945	BTRC
chr10	103105203	103105216	M00623:V$CRX_Q4	7.70	+	8945	BTRC
chr10	103106355	103106368	M00062:V$IRF1_01	8.82	-	8945	BTRC
chr10	103337622	103337640	M00929:V$MYOD_Q6_01	9.03	-	25911	DPCD
chr10	103337622	103337640	M00929:V$MYOD_Q6_01	9.03	-	27343	POLL
chr10	103337626	103337636	M00184:V$MYOD_Q6	8.45	+	25911	DPCD
chr10	103337626	103337636	M00184:V$MYOD_Q6	8.45	+	27343	POLL
chr10	103337627	103337641	M00804:V$E2A_Q2	9.22	+	25911	DPCD
chr10	103337627	103337641	M00804:V$E2A_Q2	9.22	+	27343	POLL
chr10	103337628	103337636	M00973:V$E2A_Q6	8.90	+	25911	DPCD
chr10	103337628	103337636	M00973:V$E2A_Q6	8.90	+	27343	POLL
chr10	103337671	103337683	M00277:V$LMO2COM_01	8.85	+	25911	DPCD
chr10	103337671	103337683	M00277:V$LMO2COM_01	8.85	+	27343	POLL
chr10	103337789	103337797	M00698:V$HEB_Q6	9.30	-	25911	DPCD
chr10	103337789	103337797	M00698:V$HEB_Q6	9.30	-	27343	POLL
chr10	103338018	103338028	M00678:V$TEL2_Q6	9.10	-	25911	DPCD
chr10	103338018	103338028	M00678:V$TEL2_Q6	9.10	-	27343	POLL
chr10	103338019	103338027	M00492:V$STAT1_02	7.70	-	25911	DPCD
chr10	103338019	103338027	M00492:V$STAT1_02	7.70	-	27343	POLL
chr10	103442569	103442577	M00471:V$TBP_01	8.90	+	6468	FBXW4
chr10	103444061	103444071	M00933:V$SP1_Q2_01	8.90	+	6468	FBXW4
chr10	103444098	103444112	M00982:V$KROX_Q6	9.20	-	6468	FBXW4
chr10	103444683	103444701	M00531:V$NERF_Q2	8.30	-	6468	FBXW4
chr10	103444684	103444699	M00339:V$ETS1_B	8.60	-	6468	FBXW4
chr10	103444686	103444698	M00771:V$ETS_Q4	8.60	+	6468	FBXW4
chr10	103444690	103444698	M00971:V$ETS_Q6	7.80	+	6468	FBXW4
chr10	103444690	103444702	M00746:V$ELF1_Q6	9.40	-	6468	FBXW4
chr10	103444691	103444699	M00658:V$PU1_Q6	8.90	-	6468	FBXW4
chr10	103446108	103446121	M00156:V$RORA1_01	10.20	+	6468	FBXW4
chr10	103446108	103446121	M00157:V$RORA2_01	7.60	+	6468	FBXW4
chr10	103446108	103446122	M00511:V$ERR1_Q2	9.30	+	6468	FBXW4
chr10	103446112	103446120	M00727:V$SF1_Q6	9.50	-	6468	FBXW4
chr10	103446277	103446285	M00671:V$TCF4_Q5	8.30	+	6468	FBXW4
chr10	103446277	103446288	M00978:V$LEF1TCF1_Q4	8.50	+	6468	FBXW4
chr10	103446293	103446303	M00146:V$HSF1_01	7.70	-	6468	FBXW4
chr10	103446293	103446303	M00147:V$HSF2_01	7.50	-	6468	FBXW4
chr10	103446309	103446323	M00979:V$PAX6_Q2	9.90	-	6468	FBXW4
chr10	103523336	103523348	M00419:V$MEIS1_01	8.80	+	2253	FGF8
chr10	103523349	103523364	M00024:V$E2F_01	8.57	+	2253	FGF8
chr10	103523375	103523383	M00671:V$TCF4_Q5	8.30	+	2253	FGF8
chr10	103523383	103523391	M00500:V$STAT6_02	6.90	-	2253	FGF8
chr10	103523628	103523639	M00972:V$IRF_Q6_01	9.00	-	2253	FGF8
chr10	103523878	103523890	M00639:V$HNF6_Q6	10.10	+	2253	FGF8
chr10	103523879	103523894	M00124:V$PBX1_02	8.70	+	2253	FGF8
chr10	103523880	103523892	M01017:V$PBX1_03	8.30	+	2253	FGF8
chr10	103524202	103524214	M00277:V$LMO2COM_01	9.30	-	2253	FGF8
chr10	103524204	103524218	M00804:V$E2A_Q2	9.20	+	2253	FGF8
chr10	103526053	103526063	M00931:V$SP1_Q6_01	10.85	+	2253	FGF8
chr10	103526096	103526104	M00649:V$MAZ_Q6	9.30	+	2253	FGF8
chr10	103526116	103526125	M01118:V$WT1_Q6	7.78	-	2253	FGF8
chr10	103528546	103528554	M00649:V$MAZ_Q6	8.40	-	2253	FGF8
chr10	103528600	103528608	M00671:V$TCF4_Q5	8.00	-	2253	FGF8
chr10	103528723	103528734	M00807:V$EGR_Q6	10.30	-	2253	FGF8
chr10	103530348	103530356	M00646:V$LFA1_Q6	8.30	-	10360	NPM3
chr10	103530588	103530597	M00706:V$TFIII_Q6	8.20	-	10360	NPM3
chr10	103530590	103530600	M00993:V$TAL1_Q6	9.00	+	10360	NPM3
chr10	103530809	103530823	M00186:V$SRF_Q6	9.03	-	10360	NPM3
chr10	103530823	103530833	M00346:V$GATA1_05	8.70	+	10360	NPM3
chr10	103533203	103533216	M00196:V$SP1_Q6	10.22	-	10360	NPM3
chr10	103533203	103533216	M00932:V$SP1_Q4_01	10.67	-	10360	NPM3
chr10	103533204	103533214	M00931:V$SP1_Q6_01	9.70	-	10360	NPM3
chr10	103567885	103567898	M00932:V$SP1_Q4_01	9.00	-	10724	MGEA5
chr10	103567886	103567896	M00931:V$SP1_Q6_01	8.50	-	10724	MGEA5
chr10	103567887	103567897	M00933:V$SP1_Q2_01	10.00	+	10724	MGEA5
chr10	103567888	103567896	M00649:V$MAZ_Q6	9.30	-	10724	MGEA5
chr10	103567888	103567897	M01118:V$WT1_Q6	7.80	+	10724	MGEA5
chr10	103567888	103567902	M00982:V$KROX_Q6	8.82	+	10724	MGEA5
chr10	103567889	103567898	M00706:V$TFIII_Q6	8.00	-	10724	MGEA5
chr10	103568478	103568489	M00472:V$FOXO4_01	8.30	-	10724	MGEA5
chr10	103588281	103588294	M00623:V$CRX_Q4	8.10	-	30819	KCNIP2
chr10	103588284	103588297	M00767:V$FXR_IR1_Q6	9.10	+	30819	KCNIP2
chr10	103591072	103591093	M00256:V$NRSF_01	16.37	+	30819	KCNIP2
chr10	103591072	103591093	M00325:V$NRSE_B	13.70	+	30819	KCNIP2
chr10	103591073	103591092	M01028:V$NRSF_Q4	13.90	-	30819	KCNIP2
chr10	103592972	103592984	M01019:V$TBX5_01	8.80	-	30819	KCNIP2
chr10	103593017	103593029	M00246:V$EGR2_01	8.22	-	30819	KCNIP2
chr10	103593018	103593036	M00929:V$MYOD_Q6_01	9.00	-	30819	KCNIP2
chr10	103593019	103593034	M00002:V$E47_01	10.30	-	30819	KCNIP2
chr10	103593021	103593032	M00693:V$E12_Q6	8.60	-	30819	KCNIP2
chr10	103593023	103593037	M00804:V$E2A_Q2	8.80	+	30819	KCNIP2
chr10	103593024	103593032	M00973:V$E2A_Q6	8.20	+	30819	KCNIP2
chr10	103593025	103593033	M00698:V$HEB_Q6	8.60	+	30819	KCNIP2
chr10	103593648	103593658	M00931:V$SP1_Q6_01	10.10	-	30819	KCNIP2
chr10	103593649	103593659	M00933:V$SP1_Q2_01	11.00	+	30819	KCNIP2
chr10	103593650	103593664	M00982:V$KROX_Q6	11.45	+	30819	KCNIP2
chr10	103595365	103595378	M00424:V$NKX61_01	8.65	+	30819	KCNIP2
chr10	103596009	103596021	M00302:V$NFAT_Q6	8.30	+	30819	KCNIP2
chr10	103596031	103596047	M00290:V$FREAC2_01	10.20	+	30819	KCNIP2
chr10	103596033	103596047	M00474:V$FOXO1_02	11.65	-	30819	KCNIP2
chr10	103596033	103596047	M00476:V$FOXO4_02	13.00	-	30819	KCNIP2
chr10	103596033	103596047	M00477:V$FOXO3_01	12.65	-	30819	KCNIP2
chr10	103805729	103805739	M00008:V$SP1_01	8.20	-	79591	C10orf76
chr10	103805729	103805739	M00931:V$SP1_Q6_01	11.20	-	79591	C10orf76
chr10	103805730	103805740	M00933:V$SP1_Q2_01	11.00	+	79591	C10orf76
chr10	103862318	103862332	M00033:V$P300_01	7.80	-	8861	LDB1
chr10	103862325	103862338	M00128:V$GATA1_04	8.80	-	8861	LDB1
chr10	103862384	103862393	M00486:V$PAX2_02	6.30	+	8861	LDB1
chr10	103863961	103863979	M00281:V$RFX1_02	9.25	+	8861	LDB1
chr10	103864709	103864718	M00706:V$TFIII_Q6	9.20	-	8861	LDB1
chr10	103864750	103864765	M01045:V$AP2ALPHA_02	8.80	-	8861	LDB1
chr10	103864751	103864763	M00189:V$AP2_Q6	8.20	+	8861	LDB1
chr10	103864752	103864761	M00469:V$AP2ALPHA_01	7.30	+	8861	LDB1
chr10	103864753	103864762	M00469:V$AP2ALPHA_01	7.30	-	8861	LDB1
chr10	103864759	103864772	M00196:V$SP1_Q6	8.50	+	8861	LDB1
chr10	103864763	103864772	M01118:V$WT1_Q6	7.40	-	8861	LDB1
chr10	103864797	103864805	M00649:V$MAZ_Q6	8.85	-	8861	LDB1
chr10	103865846	103865860	M00804:V$E2A_Q2	9.30	+	8861	LDB1
chr10	103865847	103865855	M00973:V$E2A_Q6	8.20	+	8861	LDB1
chr10	103867717	103867730	M00196:V$SP1_Q6	8.30	+	8861	LDB1
chr10	103868763	103868774	M00220:V$SREBP1_01	9.53	-	8861	LDB1
chr10	103869256	103869264	M00640:V$HOXA4_Q2	7.80	-	8861	LDB1
chr10	103869314	103869323	M00975:V$RFX_Q6	7.80	-	8861	LDB1
chr10	103869505	103869514	M00967:V$HNF4_Q6	8.10	+	8861	LDB1
chr10	103869521	103869535	M00209:V$NFY_C	12.90	+	8861	LDB1
chr10	103869522	103869533	M00185:V$NFY_Q6	10.10	-	8861	LDB1
chr10	103869523	103869536	M00775:V$NFY_Q6_01	9.60	-	8861	LDB1
chr10	103869524	103869542	M00193:V$NF1_Q6	8.48	+	8861	LDB1
chr10	103869541	103869556	M00457:V$STAT5A_01	11.82	+	8861	LDB1
chr10	103869541	103869556	M00459:V$STAT5B_01	12.30	+	8861	LDB1
chr10	103869897	103869907	M00931:V$SP1_Q6_01	8.30	-	8861	LDB1
chr10	103869898	103869908	M00933:V$SP1_Q2_01	8.38	+	8861	LDB1
chr10	103870038	103870054	M00007:V$ELK1_01	8.15	+	8861	LDB1
chr10	103870039	103870057	M00531:V$NERF_Q2	8.62	+	8861	LDB1
chr10	103870042	103870052	M00678:V$TEL2_Q6	8.40	-	8861	LDB1
chr10	103870255	103870267	M00941:V$MEF2_Q6_01	8.80	+	8861	LDB1
chr10	103870261	103870276	M00136:V$OCT1_02	8.30	+	8861	LDB1
chr10	103870264	103870276	M00248:V$OCT1_07	12.40	+	8861	LDB1
chr10	103870265	103870275	M00464:V$POU3F2_02	10.40	+	8861	LDB1
chr10	103870284	103870297	M00932:V$SP1_Q4_01	9.10	+	8861	LDB1
chr10	103870285	103870295	M00933:V$SP1_Q2_01	8.90	-	8861	LDB1
chr10	103870285	103870298	M00084:V$MZF1_02	7.90	+	8861	LDB1
chr10	103870287	103870299	M01122:V$ZNF219_01	7.50	-	8861	LDB1
chr10	103870299	103870318	M00191:V$ER_Q6	9.00	-	8861	LDB1
chr10	103870404	103870414	M00694:V$E4F1_Q6	7.90	-	8861	LDB1
chr10	103870426	103870435	M00706:V$TFIII_Q6	8.20	+	8861	LDB1
chr10	103871104	103871116	M00746:V$ELF1_Q6	8.60	+	8861	LDB1
chr10	103871332	103871348	M00007:V$ELK1_01	9.40	+	8861	LDB1
chr10	103871334	103871348	M00340:V$ETS2_B	10.80	+	8861	LDB1
chr10	103871336	103871348	M00771:V$ETS_Q4	8.20	-	8861	LDB1
chr10	103871337	103871345	M00493:V$STAT5A_03	6.40	-	8861	LDB1
chr10	103871337	103871345	M00494:V$STAT6_01	6.40	-	8861	LDB1
chr10	103883021	103883037	M00236:V$ARNT_01	10.30	+	23082	PPRC1
chr10	103883023	103883035	M00123:V$MYCMAX_02	8.70	-	23082	PPRC1
chr10	103883025	103883033	M01116:V$CLOCKBMAL_Q6	9.00	+	23082	PPRC1
chr10	103883337	103883349	M00516:V$E2F_03	8.30	+	23082	PPRC1
chr10	103883389	103883397	M01116:V$CLOCKBMAL_Q6	8.70	+	23082	PPRC1
chr10	103883434	103883442	M01116:V$CLOCKBMAL_Q6	8.70	+	23082	PPRC1
chr10	103883459	103883467	M01116:V$CLOCKBMAL_Q6	8.70	+	23082	PPRC1
chr10	103883691	103883703	M00532:V$RP58_01	12.28	-	23082	PPRC1
chr10	103901861	103901876	M00024:V$E2F_01	8.30	-	9221	NOLC1
chr10	103901864	103901874	M00940:V$E2F1_Q6_01	8.90	+	9221	NOLC1
chr10	103901865	103901873	M00736:V$E2F1DP1_01	9.10	+	9221	NOLC1
chr10	103901865	103901873	M00737:V$E2F1DP2_01	9.50	+	9221	NOLC1
chr10	103901865	103901873	M00739:V$E2F4DP2_01	9.40	+	9221	NOLC1
chr10	103901933	103901943	M00931:V$SP1_Q6_01	8.72	-	9221	NOLC1
chr10	103990221	103990234	M01067:V$GFI1_Q6	7.95	-	5309	PITX3
chr10	103990903	103990918	M00772:V$IRF_Q6	9.70	+	5309	PITX3
chr10	103990905	103990919	M01066:V$BLIMP1_Q6	8.80	-	5309	PITX3
chr10	103990907	103990918	M00972:V$IRF_Q6_01	8.85	-	5309	PITX3
chr10	103991175	103991188	M00932:V$SP1_Q4_01	8.30	-	5309	PITX3
chr10	103991180	103991192	M01122:V$ZNF219_01	9.23	+	5309	PITX3
chr10	103991182	103991191	M01118:V$WT1_Q6	7.30	+	5309	PITX3
chr10	103991273	103991287	M01066:V$BLIMP1_Q6	8.20	-	5309	PITX3
chr10	103991376	103991386	M00176:V$AP4_Q6	9.00	-	5309	PITX3
chr10	103991376	103991388	M00532:V$RP58_01	7.68	-	5309	PITX3
chr10	103991446	103991459	M00775:V$NFY_Q6_01	9.30	+	5309	PITX3
chr10	103991449	103991460	M00185:V$NFY_Q6	9.35	+	5309	PITX3
chr10	103991709	103991727	M00929:V$MYOD_Q6_01	8.70	-	5309	PITX3
chr10	103991714	103991728	M00804:V$E2A_Q2	8.70	+	5309	PITX3
chr10	103991725	103991734	M00701:V$SMAD3_Q6	9.62	+	5309	PITX3
chr10	103994991	103994999	M01082:V$BRCA_01	7.00	-	8729	GBF1
chr10	103995055	103995069	M00421:V$MEIS1BHOXA9_02	8.30	-	8729	GBF1
chr10	103995218	103995229	M00185:V$NFY_Q6	8.55	-	8729	GBF1
chr10	103995248	103995262	M00626:V$EFC_Q6	9.00	+	8729	GBF1
chr10	103995283	103995291	M00483:V$ATF6_01	10.20	-	8729	GBF1
chr10	103995501	103995521	M00069:V$YY1_02	10.33	+	8729	GBF1
chr10	103995502	103995519	M00059:V$YY1_01	7.90	+	8729	GBF1
chr10	103995503	103995514	M01035:V$YY1_Q6_02	9.30	+	8729	GBF1
chr10	103995506	103995515	M00793:V$YY1_Q6	8.90	+	8729	GBF1
chr10	103995519	103995531	M00419:V$MEIS1_01	8.70	+	8729	GBF1
chr10	103995522	103995536	M00420:V$MEIS1AHOXA9_01	8.70	+	8729	GBF1
chr10	103995700	103995713	M00762:V$DR1_Q3	12.00	+	8729	GBF1
chr10	103995700	103995713	M00763:V$PPAR_DR1_Q2	12.10	-	8729	GBF1
chr10	103995700	103995713	M00764:V$HNF4_DR1_Q3	12.90	-	8729	GBF1
chr10	103995700	103995713	M00765:V$COUP_DR1_Q6	13.50	-	8729	GBF1
chr10	103995700	103995714	M01031:V$HNF4_Q6_01	12.15	+	8729	GBF1
chr10	104143856	104143864	M00658:V$PU1_Q6	8.90	-	4791	NFKB2
chr10	104144218	104144228	M00052:V$NFKAPPAB65_01	9.00	-	4791	NFKB2
chr10	104144218	104144228	M00053:V$CREL_01	9.30	-	4791	NFKB2
chr10	104144218	104144228	M00054:V$NFKAPPAB_01	9.40	-	4791	NFKB2
chr10	104144245	104144257	M00208:V$NFKB_C	7.80	+	4791	NFKB2
chr10	104144246	104144256	M00052:V$NFKAPPAB65_01	9.70	+	4791	NFKB2
chr10	104144246	104144256	M00053:V$CREL_01	9.80	+	4791	NFKB2
chr10	104144246	104144256	M00054:V$NFKAPPAB_01	10.20	+	4791	NFKB2
chr10	104145043	104145053	M00933:V$SP1_Q2_01	8.10	+	4791	NFKB2
chr10	104145347	104145360	M00491:V$MAZR_01	8.50	-	4791	NFKB2
chr10	104145348	104145361	M00196:V$SP1_Q6	8.97	-	4791	NFKB2
chr10	104145358	104145372	M00982:V$KROX_Q6	10.95	-	4791	NFKB2
chr10	104145362	104145375	M00196:V$SP1_Q6	11.20	+	4791	NFKB2
chr10	104145362	104145375	M00932:V$SP1_Q4_01	11.07	+	4791	NFKB2
chr10	104145363	104145373	M00933:V$SP1_Q2_01	10.10	-	4791	NFKB2
chr10	104145364	104145374	M00931:V$SP1_Q6_01	10.28	+	4791	NFKB2
chr10	104145430	104145440	M00052:V$NFKAPPAB65_01	10.20	+	4791	NFKB2
chr10	104145430	104145440	M00053:V$CREL_01	9.30	+	4791	NFKB2
chr10	104145430	104145440	M00054:V$NFKAPPAB_01	10.90	+	4791	NFKB2
chr10	104166809	104166819	M00008:V$SP1_01	8.00	+	5662	PSD
chr10	104166809	104166819	M00008:V$SP1_01	8.00	+	79176	FBXL15
chr10	104166831	104166845	M00033:V$P300_01	7.95	+	5662	PSD
chr10	104166831	104166845	M00033:V$P300_01	7.95	+	79176	FBXL15
chr10	104168873	104168881	M01029:V$TFE_Q6	8.70	-	5662	PSD
chr10	104168873	104168881	M01029:V$TFE_Q6	8.70	-	79176	FBXL15
chr10	104168873	104168883	M01034:V$EBOX_Q6_01	8.80	+	5662	PSD
chr10	104168873	104168883	M01034:V$EBOX_Q6_01	8.80	+	79176	FBXL15
chr10	104169272	104169290	M00281:V$RFX1_02	11.75	+	5662	PSD
chr10	104169272	104169290	M00281:V$RFX1_02	11.75	+	79176	FBXL15
chr10	104169273	104169287	M00626:V$EFC_Q6	9.10	+	5662	PSD
chr10	104169273	104169287	M00626:V$EFC_Q6	9.10	+	79176	FBXL15
chr10	104170531	104170544	M00196:V$SP1_Q6	10.80	-	5662	PSD
chr10	104170531	104170544	M00196:V$SP1_Q6	10.80	-	79176	FBXL15
chr10	104170531	104170544	M00932:V$SP1_Q4_01	10.67	-	5662	PSD
chr10	104170531	104170544	M00932:V$SP1_Q4_01	10.67	-	79176	FBXL15
chr10	104170532	104170542	M00931:V$SP1_Q6_01	9.70	-	5662	PSD
chr10	104170532	104170542	M00931:V$SP1_Q6_01	9.70	-	79176	FBXL15
chr10	104170533	104170543	M00933:V$SP1_Q2_01	8.88	+	5662	PSD
chr10	104170533	104170543	M00933:V$SP1_Q2_01	8.88	+	79176	FBXL15
chr10	104171292	104171305	M00196:V$SP1_Q6	10.00	-	5662	PSD
chr10	104171292	104171305	M00196:V$SP1_Q6	10.00	-	79176	FBXL15
chr10	104171292	104171305	M00932:V$SP1_Q4_01	8.92	-	5662	PSD
chr10	104171292	104171305	M00932:V$SP1_Q4_01	8.92	-	79176	FBXL15
chr10	104171293	104171303	M00008:V$SP1_01	7.60	-	5662	PSD
chr10	104171293	104171303	M00008:V$SP1_01	7.60	-	79176	FBXL15
chr10	104171293	104171303	M00931:V$SP1_Q6_01	9.20	-	5662	PSD
chr10	104171293	104171303	M00931:V$SP1_Q6_01	9.20	-	79176	FBXL15
chr10	104171294	104171304	M00933:V$SP1_Q2_01	9.03	+	5662	PSD
chr10	104171294	104171304	M00933:V$SP1_Q2_01	9.03	+	79176	FBXL15
chr10	104181961	104181971	M00678:V$TEL2_Q6	9.82	-	79004	CUEDC2
chr10	104182266	104182277	M00220:V$SREBP1_01	8.10	+	79004	CUEDC2
chr10	104182269	104182277	M00973:V$E2A_Q6	8.20	+	79004	CUEDC2
chr10	104182387	104182398	M01035:V$YY1_Q6_02	8.20	+	79004	CUEDC2
chr10	104182390	104182399	M00793:V$YY1_Q6	8.60	+	79004	CUEDC2
chr10	104184394	104184405	M00978:V$LEF1TCF1_Q4	9.00	+	79004	CUEDC2
chr10	104184523	104184537	M00109:V$CEBPB_01	9.35	-	79004	CUEDC2
chr10	104184525	104184537	M00912:V$CEBP_Q2_01	8.48	+	79004	CUEDC2
chr10	104184567	104184576	M00223:V$STAT_01	8.97	-	79004	CUEDC2
chr10	104211012	104211021	M00793:V$YY1_Q6	8.60	-	79847	TMEM180
chr10	104211013	104211024	M01035:V$YY1_Q6_02	8.55	-	79847	TMEM180
chr10	104211025	104211040	M01047:V$AP2ALPHA_03	11.12	+	79847	TMEM180
chr10	104211042	104211050	M00973:V$E2A_Q6	8.90	+	79847	TMEM180
chr10	104211093	104211102	M01118:V$WT1_Q6	7.38	-	79847	TMEM180
chr10	104251416	104251424	M00727:V$SF1_Q6	9.50	+	10121	ACTR1A
chr10	104251416	104251424	M00727:V$SF1_Q6	9.50	+	51684	SUFU
chr10	104251737	104251747	M00931:V$SP1_Q6_01	8.50	-	10121	ACTR1A
chr10	104251737	104251747	M00931:V$SP1_Q6_01	8.50	-	51684	SUFU
chr10	104253672	104253685	M00196:V$SP1_Q6	11.32	-	10121	ACTR1A
chr10	104253672	104253685	M00196:V$SP1_Q6	11.32	-	51684	SUFU
chr10	104253672	104253685	M00932:V$SP1_Q4_01	11.25	-	10121	ACTR1A
chr10	104253672	104253685	M00932:V$SP1_Q4_01	11.25	-	51684	SUFU
chr10	104253673	104253683	M00931:V$SP1_Q6_01	10.48	-	10121	ACTR1A
chr10	104253673	104253683	M00931:V$SP1_Q6_01	10.48	-	51684	SUFU
chr10	104253674	104253684	M00933:V$SP1_Q2_01	10.12	+	10121	ACTR1A
chr10	104253674	104253684	M00933:V$SP1_Q2_01	10.12	+	51684	SUFU
chr10	104253794	104253809	M01045:V$AP2ALPHA_02	9.42	+	10121	ACTR1A
chr10	104253794	104253809	M01045:V$AP2ALPHA_02	9.42	+	51684	SUFU
chr10	104253796	104253808	M00189:V$AP2_Q6	9.18	-	10121	ACTR1A
chr10	104253796	104253808	M00189:V$AP2_Q6	9.18	-	51684	SUFU
chr10	104391758	104391770	M00941:V$MEF2_Q6_01	8.60	-	81603	TRIM8
chr10	104391995	104392008	M00196:V$SP1_Q6	10.52	+	81603	TRIM8
chr10	104391995	104392008	M00932:V$SP1_Q4_01	10.70	+	81603	TRIM8
chr10	104391997	104392007	M00931:V$SP1_Q6_01	9.43	+	81603	TRIM8
chr10	104392659	104392669	M00147:V$HSF2_01	7.70	-	81603	TRIM8
chr10	104392686	104392695	M00793:V$YY1_Q6	9.30	-	81603	TRIM8
chr10	104392687	104392698	M01035:V$YY1_Q6_02	7.70	-	81603	TRIM8
chr10	104392812	104392820	M00649:V$MAZ_Q6	9.30	-	81603	TRIM8
chr10	104393063	104393071	M00649:V$MAZ_Q6	9.30	-	81603	TRIM8
chr10	104393180	104393189	M00793:V$YY1_Q6	9.30	-	81603	TRIM8
chr10	104393181	104393192	M01035:V$YY1_Q6_02	7.80	-	81603	TRIM8
chr10	104393297	104393306	M01118:V$WT1_Q6	7.70	-	81603	TRIM8
chr10	104393297	104393307	M00933:V$SP1_Q2_01	9.55	-	81603	TRIM8
chr10	104393336	104393349	M00932:V$SP1_Q4_01	9.32	+	81603	TRIM8
chr10	104393337	104393347	M00933:V$SP1_Q2_01	9.83	-	81603	TRIM8
chr10	104393337	104393350	M00491:V$MAZR_01	8.45	+	81603	TRIM8
chr10	104393338	104393346	M00649:V$MAZ_Q6	9.30	+	81603	TRIM8
chr10	104393338	104393348	M00931:V$SP1_Q6_01	8.50	+	81603	TRIM8
chr10	104393343	104393351	M00649:V$MAZ_Q6	9.30	+	81603	TRIM8
chr10	104393343	104393353	M00931:V$SP1_Q6_01	8.20	+	81603	TRIM8
chr10	104393411	104393425	M00476:V$FOXO4_02	8.10	+	81603	TRIM8
chr10	104393411	104393425	M00477:V$FOXO3_01	8.30	+	81603	TRIM8
chr10	104393593	104393603	M00933:V$SP1_Q2_01	8.30	+	81603	TRIM8
chr10	104393594	104393602	M00649:V$MAZ_Q6	9.30	-	81603	TRIM8
chr10	104393594	104393603	M01118:V$WT1_Q6	7.80	+	81603	TRIM8
chr10	104393595	104393604	M00706:V$TFIII_Q6	8.00	-	81603	TRIM8
chr10	104395308	104395324	M00293:V$FREAC7_01	9.50	-	81603	TRIM8
chr10	104395309	104395322	M00289:V$HFH3_01	9.30	+	81603	TRIM8
chr10	104395312	104395326	M00116:V$CEBPA_01	7.60	-	81603	TRIM8
chr10	104395314	104395327	M00622:V$CEBPGAMMA_Q6	8.50	-	81603	TRIM8
chr10	104395315	104395323	M00040:V$CREBP1_01	8.30	-	81603	TRIM8
chr10	104395379	104395387	M00658:V$PU1_Q6	8.40	+	81603	TRIM8
chr10	104395380	104395388	M00971:V$ETS_Q6	8.50	-	81603	TRIM8
chr10	104395380	104395390	M00678:V$TEL2_Q6	8.40	-	81603	TRIM8
chr10	104395396	104395407	M01035:V$YY1_Q6_02	7.90	+	81603	TRIM8
chr10	104395811	104395821	M00933:V$SP1_Q2_01	8.20	+	81603	TRIM8
chr10	104395815	104395829	M00410:V$SOX9_B1	8.50	-	81603	TRIM8
chr10	104395972	104395981	M00925:V$AP1_Q6_01	8.30	-	81603	TRIM8
chr10	104395973	104395981	M00926:V$AP1_Q4_01	8.15	+	81603	TRIM8
chr10	104396152	104396160	M00971:V$ETS_Q6	7.80	-	81603	TRIM8
chr10	104396216	104396227	M00172:V$AP1FJ_Q2	8.30	-	81603	TRIM8
chr10	104396217	104396226	M00925:V$AP1_Q6_01	7.90	-	81603	TRIM8
chr10	104396218	104396226	M00926:V$AP1_Q4_01	7.90	+	81603	TRIM8
chr10	104396469	104396486	M00407:V$RSRFC4_Q2	7.30	-	81603	TRIM8
chr10	104396470	104396486	M00026:V$RSRFC4_01	7.80	-	81603	TRIM8
chr10	104462529	104462545	M00293:V$FREAC7_01	8.55	-	118980	SFXN2
chr10	104462529	104462545	M00293:V$FREAC7_01	8.55	-	403	ARL3
chr10	104463945	104463961	M00800:V$AP2_Q3	8.90	-	118980	SFXN2
chr10	104463945	104463961	M00800:V$AP2_Q3	8.90	-	403	ARL3
chr10	104463946	104463956	M00931:V$SP1_Q6_01	9.53	-	118980	SFXN2
chr10	104463946	104463956	M00931:V$SP1_Q6_01	9.53	-	403	ARL3
chr10	104464273	104464287	M00118:V$MYCMAX_01	9.20	+	118980	SFXN2
chr10	104464273	104464287	M00118:V$MYCMAX_01	9.20	+	403	ARL3
chr10	104464274	104464286	M00796:V$USF_Q6_01	8.70	-	118980	SFXN2
chr10	104464274	104464286	M00796:V$USF_Q6_01	8.70	-	403	ARL3
chr10	104464275	104464285	M00187:V$USF_Q6	8.30	+	118980	SFXN2
chr10	104464275	104464285	M00187:V$USF_Q6	8.30	+	403	ARL3
chr10	104464275	104464285	M00322:V$MYCMAX_B	8.50	-	118980	SFXN2
chr10	104464275	104464285	M00322:V$MYCMAX_B	8.50	-	403	ARL3
chr10	104464276	104464284	M01116:V$CLOCKBMAL_Q6	8.70	+	118980	SFXN2
chr10	104464276	104464284	M01116:V$CLOCKBMAL_Q6	8.70	+	403	ARL3
chr10	104464276	104464286	M01034:V$EBOX_Q6_01	8.30	+	118980	SFXN2
chr10	104464276	104464286	M01034:V$EBOX_Q6_01	8.30	+	403	ARL3
chr10	104465955	104465967	M00489:V$NKX62_Q2	7.85	-	118980	SFXN2
chr10	104465955	104465967	M00489:V$NKX62_Q2	7.85	-	403	ARL3
chr10	104493480	104493500	M00069:V$YY1_02	12.18	-	54838	C10orf26
chr10	104493498	104493506	M00971:V$ETS_Q6	7.80	+	54838	C10orf26
chr10	104496296	104496308	M00451:V$NKX3A_01	8.90	-	54838	C10orf26
chr10	104496297	104496309	M00489:V$NKX62_Q2	7.40	-	54838	C10orf26
chr10	104524254	104524273	M00191:V$ER_Q6	10.13	+	54838	C10orf26
chr10	104524263	104524277	M00511:V$ERR1_Q2	10.40	-	54838	C10orf26
chr10	104524263	104524281	M00526:V$GCNF_01	11.52	-	54838	C10orf26
chr10	104524265	104524273	M00727:V$SF1_Q6	9.50	+	54838	C10orf26
chr10	104525329	104525340	M00472:V$FOXO4_01	9.33	-	54838	C10orf26
chr10	104525329	104525343	M00476:V$FOXO4_02	8.68	+	54838	C10orf26
chr10	104525329	104525343	M00477:V$FOXO3_01	8.70	+	54838	C10orf26
chr10	104525329	104525345	M00293:V$FREAC7_01	9.28	-	54838	C10orf26
chr10	104525331	104525341	M00473:V$FOXO1_01	9.70	-	54838	C10orf26
chr10	104525817	104525826	M00927:V$AP4_Q6_01	8.20	-	54838	C10orf26
chr10	104525868	104525879	M00974:V$SMAD_Q6_01	9.20	+	54838	C10orf26
chr10	104604313	104604326	M00249:V$CHOP_01	8.50	-	119032	C10orf32
chr10	104667344	104667359	M00002:V$E47_01	10.65	+	54805	CNNM2
chr10	104667345	104667357	M00277:V$LMO2COM_01	9.08	+	54805	CNNM2
chr10	104667346	104667357	M00693:V$E12_Q6	9.98	+	54805	CNNM2
chr10	104667755	104667768	M00932:V$SP1_Q4_01	9.42	-	54805	CNNM2
chr10	104668181	104668193	M00189:V$AP2_Q6	9.10	-	54805	CNNM2
chr10	104668206	104668216	M00175:V$AP4_Q5	8.00	+	54805	CNNM2
chr10	104668206	104668216	M00176:V$AP4_Q6	8.70	+	54805	CNNM2
chr10	104942705	104942715	M00694:V$E4F1_Q6	8.80	-	22978	NT5C2
chr10	104942706	104942714	M00483:V$ATF6_01	10.20	+	22978	NT5C2
chr10	104943012	104943022	M00183:V$MYB_Q6	6.90	+	22978	NT5C2
chr10	104943013	104943027	M00804:V$E2A_Q2	8.40	+	22978	NT5C2
chr10	104943014	104943023	M00913:V$MYB_Q5_01	6.80	+	22978	NT5C2
chr10	104943014	104943025	M00773:V$MYB_Q3	7.30	-	22978	NT5C2
chr10	104943063	104943073	M00931:V$SP1_Q6_01	8.40	-	22978	NT5C2
chr10	105029071	105029084	M01014:V$SOX_Q6	9.60	+	9118	INA
chr10	105117549	105117561	M00771:V$ETS_Q4	9.80	+	6877	TAF5
chr10	105117551	105117561	M00678:V$TEL2_Q6	10.30	+	6877	TAF5
chr10	105117553	105117561	M00971:V$ETS_Q6	8.40	+	6877	TAF5
chr10	105118375	105118387	M00634:V$GCM_Q2	8.20	-	6877	TAF5
chr10	105118380	105118390	M00761:V$P53_DECAMER_Q2	7.80	-	6877	TAF5
chr10	105118381	105118392	M00472:V$FOXO4_01	8.60	-	6877	TAF5
chr10	105118387	105118402	M01010:V$HMGIY_Q3	7.80	+	6877	TAF5
chr10	105118420	105118433	M00932:V$SP1_Q4_01	8.37	-	6877	TAF5
chr10	105118421	105118431	M00931:V$SP1_Q6_01	8.35	-	6877	TAF5
chr10	105118422	105118432	M00933:V$SP1_Q2_01	8.40	+	6877	TAF5
chr10	105207561	105207569	M00492:V$STAT1_02	7.90	-	255022	CALHM1
chr10	105243469	105243478	M00927:V$AP4_Q6_01	8.20	-	9148	NEURL
chr10	105243757	105243766	M00469:V$AP2ALPHA_01	7.30	+	9148	NEURL
chr10	105243783	105243796	M00932:V$SP1_Q4_01	8.60	-	9148	NEURL
chr10	105244958	105244981	M01036:V$COUPTF_Q6	9.77	+	9148	NEURL
chr10	105244961	105244975	M00511:V$ERR1_Q2	8.52	-	9148	NEURL
chr10	105244962	105244976	M01031:V$HNF4_Q6_01	8.35	-	9148	NEURL
chr10	105602835	105602847	M00179:V$CREBP1_Q2	9.80	+	9644	SH3PXD2A
chr10	105602990	105603005	M00102:V$CDP_02	8.65	-	9644	SH3PXD2A
chr10	105604233	105604242	M00706:V$TFIII_Q6	8.00	+	9644	SH3PXD2A
chr10	105604400	105604418	M00453:V$IRF7_01	8.48	+	9644	SH3PXD2A
chr10	105605756	105605768	M01122:V$ZNF219_01	8.45	+	9644	SH3PXD2A
chr10	105669733	105669747	M00665:V$SP3_Q3	10.12	+	79991	OBFC1
chr10	105717654	105717666	M00746:V$ELF1_Q6	8.20	+	9748	SLK
chr10	105835724	105835732	M00640:V$HOXA4_Q2	7.80	-	1308	COL17A1
chr10	105869806	105869820	M00474:V$FOXO1_02	9.12	+	119392	C10orf78
chr10	105869806	105869820	M00476:V$FOXO4_02	11.95	+	119392	C10orf78
chr10	105869806	105869820	M00477:V$FOXO3_01	9.38	+	119392	C10orf78
chr10	105869901	105869912	M00472:V$FOXO4_01	8.87	+	119392	C10orf78
chr10	105871865	105871875	M00931:V$SP1_Q6_01	10.45	-	119392	C10orf78
chr10	106018553	106018566	M00622:V$CEBPGAMMA_Q6	9.52	+	119391	GSTO2
chr10	106083225	106083239	M00513:V$ATF3_Q6	8.93	-	85450	ITPRIP
chr10	106084165	106084184	M00135:V$OCT1_01	9.90	-	85450	ITPRIP
chr10	106084167	106084180	M00210:V$OCT_C	9.92	+	85450	ITPRIP
chr10	106084167	106084182	M00195:V$OCT1_Q6	8.98	-	85450	ITPRIP
chr10	106084168	106084179	M00795:V$OCT_Q6	10.00	+	85450	ITPRIP
chr10	106084168	106084179	M00930:V$OCT1_Q5_01	9.77	+	85450	ITPRIP
chr10	106103442	106103455	M00196:V$SP1_Q6	10.45	-	159686	CCDC147
chr10	106103442	106103455	M00932:V$SP1_Q4_01	10.42	-	159686	CCDC147
chr10	106103443	106103453	M00931:V$SP1_Q6_01	9.73	-	159686	CCDC147
chr10	106390100	106390110	M00933:V$SP1_Q2_01	9.07	+	22986	SORCS3
chr10	106390170	106390184	M00982:V$KROX_Q6	10.47	+	22986	SORCS3
chr10	106390287	106390301	M00797:V$HIF1_Q3	8.70	-	22986	SORCS3
chr10	106390289	106390298	M00976:V$AHRHIF_Q6	8.20	-	22986	SORCS3
chr10	106390289	106390300	M00778:V$AHR_Q5	8.80	-	22986	SORCS3
chr10	106390289	106390308	M00237:V$AHRARNT_02	7.70	-	22986	SORCS3
chr10	106390297	106390309	M00245:V$EGR3_01	8.10	-	22986	SORCS3
chr10	106390297	106390309	M00246:V$EGR2_01	7.60	-	22986	SORCS3
chr10	106390297	106390311	M00797:V$HIF1_Q3	8.20	-	22986	SORCS3
chr10	106390299	106390308	M00976:V$AHRHIF_Q6	8.20	-	22986	SORCS3
chr10	106390299	106390310	M00778:V$AHR_Q5	8.80	-	22986	SORCS3
chr10	106390943	106390954	M00807:V$EGR_Q6	8.70	-	22986	SORCS3
chr10	106390943	106390957	M00982:V$KROX_Q6	11.50	+	22986	SORCS3
chr10	108912730	108912738	M00671:V$TCF4_Q5	8.00	-	114815	SORCS1
chr10	11086050	11086071	M00512:V$PPARG_01	5.47	+	10659	CELF2
chr10	11086053	11086067	M00158:V$COUP_01	10.75	-	10659	CELF2
chr10	11086760	11086768	M00727:V$SF1_Q6	9.50	+	10659	CELF2
chr10	11086825	11086838	M00777:V$STAT_Q6	9.70	-	10659	CELF2
chr10	11087319	11087329	M00183:V$MYB_Q6	7.00	+	10659	CELF2
chr10	11087805	11087814	M00792:V$SMAD_Q6	6.70	+	10659	CELF2
chr10	11088073	11088089	M00007:V$ELK1_01	8.20	-	10659	CELF2
chr10	11088100	11088112	M00160:V$SRY_02	9.30	-	10659	CELF2
chr10	11088100	11088118	M00422:V$FOXJ2_01	11.10	-	10659	CELF2
chr10	11088101	11088115	M00476:V$FOXO4_02	9.60	+	10659	CELF2
chr10	11088101	11088117	M00293:V$FREAC7_01	8.80	-	10659	CELF2
chr10	11088102	11088114	M00130:V$FOXD3_01	9.60	+	10659	CELF2
chr10	11088102	11088115	M00289:V$HFH3_01	9.80	+	10659	CELF2
chr10	11088102	11088115	M00742:V$HFH4_01	8.10	+	10659	CELF2
chr10	11088102	11088115	M00809:V$FOX_Q2	10.20	+	10659	CELF2
chr10	11088103	11088113	M00473:V$FOXO1_01	9.60	-	10659	CELF2
chr10	11088105	11088121	M00291:V$FREAC3_01	8.50	-	10659	CELF2
chr10	11097666	11097679	M00156:V$RORA1_01	10.30	-	10659	CELF2
chr10	11097666	11097679	M00157:V$RORA2_01	12.00	-	10659	CELF2
chr10	11097703	11097713	M00744:V$POU1F1_Q6	8.40	+	10659	CELF2
chr10	11097716	11097724	M00671:V$TCF4_Q5	8.30	+	10659	CELF2
chr10	11097730	11097745	M01045:V$AP2ALPHA_02	10.40	+	10659	CELF2
chr10	11097826	11097839	M00424:V$NKX61_01	9.45	-	10659	CELF2
chr10	11100929	11100939	M00260:V$HLF_01	8.30	-	10659	CELF2
chr10	11100930	11100938	M00040:V$CREBP1_01	10.60	+	10659	CELF2
chr10	11100968	11100980	M00489:V$NKX62_Q2	7.40	+	10659	CELF2
chr10	11100971	11100981	M00510:V$LHX3_01	9.10	-	10659	CELF2
chr10	11102587	11102599	M00941:V$MEF2_Q6_01	9.70	-	10659	CELF2
chr10	11102716	11102727	M00724:V$HNF3ALPHA_Q6	9.48	-	10659	CELF2
chr10	11102716	11102729	M00791:V$HNF3_Q6	8.82	+	10659	CELF2
chr10	11102736	11102746	M00744:V$POU1F1_Q6	8.70	+	10659	CELF2
chr10	111672810	111672818	M00971:V$ETS_Q6	8.42	+	7511	XPNPEP1
chr10	111673184	111673196	M00113:V$CREB_02	8.85	+	7511	XPNPEP1
chr10	111673202	111673210	M00483:V$ATF6_01	10.20	-	7511	XPNPEP1
chr10	111673338	111673348	M00931:V$SP1_Q6_01	9.65	-	7511	XPNPEP1
chr10	111673339	111673349	M00933:V$SP1_Q2_01	9.25	+	7511	XPNPEP1
chr10	111673354	111673367	M00196:V$SP1_Q6	9.57	-	7511	XPNPEP1
chr10	111673354	111673367	M00932:V$SP1_Q4_01	9.35	-	7511	XPNPEP1
chr10	111674718	111674730	M00277:V$LMO2COM_01	8.62	-	7511	XPNPEP1
chr10	111674721	111674729	M00973:V$E2A_Q6	8.20	+	7511	XPNPEP1
chr10	111753234	111753245	M00978:V$LEF1TCF1_Q4	8.88	-	120	ADD3
chr10	111753237	111753245	M00671:V$TCF4_Q5	8.30	-	120	ADD3
chr10	111753515	111753528	M00424:V$NKX61_01	9.55	+	120	ADD3
chr10	111753633	111753648	M00195:V$OCT1_Q6	10.30	+	120	ADD3
chr10	111753634	111753646	M00248:V$OCT1_07	8.80	+	120	ADD3
chr10	111753635	111753648	M00210:V$OCT_C	8.48	-	120	ADD3
chr10	111753636	111753646	M00342:V$OCT1_B	10.20	+	120	ADD3
chr10	111753636	111753647	M00795:V$OCT_Q6	10.00	-	120	ADD3
chr10	111753636	111753647	M00930:V$OCT1_Q5_01	10.40	-	120	ADD3
chr10	111755507	111755522	M00132:V$HNF1_01	9.02	+	120	ADD3
chr10	111755990	111756000	M00464:V$POU3F2_02	10.53	+	120	ADD3
chr10	111756532	111756544	M00707:V$TFIIA_Q6	8.20	+	120	ADD3
chr10	111757900	111757914	M00982:V$KROX_Q6	8.95	+	120	ADD3
chr10	111757906	111757914	M00649:V$MAZ_Q6	8.85	-	120	ADD3
chr10	111759086	111759099	M00777:V$STAT_Q6	9.15	+	120	ADD3
chr10	111955102	111955114	M00160:V$SRY_02	8.20	+	4601	MXI1
chr10	111955108	111955118	M00473:V$FOXO1_01	8.80	+	4601	MXI1
chr10	111955205	111955220	M00195:V$OCT1_Q6	9.12	+	4601	MXI1
chr10	111955243	111955257	M00410:V$SOX9_B1	9.20	-	4601	MXI1
chr10	111955244	111955262	M00422:V$FOXJ2_01	8.50	-	4601	MXI1
chr10	111955244	111955262	M01012:V$HNF3_Q6_01	10.60	+	4601	MXI1
chr10	111955245	111955259	M00477:V$FOXO3_01	8.00	+	4601	MXI1
chr10	111955245	111955261	M00290:V$FREAC2_01	10.10	-	4601	MXI1
chr10	111955245	111955261	M00292:V$FREAC4_01	12.20	-	4601	MXI1
chr10	111955246	111955258	M00130:V$FOXD3_01	9.80	+	4601	MXI1
chr10	111955246	111955259	M00742:V$HFH4_01	8.70	+	4601	MXI1
chr10	111955246	111955259	M00809:V$FOX_Q2	12.00	+	4601	MXI1
chr10	111955247	111955257	M00473:V$FOXO1_01	9.40	-	4601	MXI1
chr10	111955247	111955260	M00791:V$HNF3_Q6	9.20	-	4601	MXI1
chr10	111955249	111955260	M00724:V$HNF3ALPHA_Q6	9.40	+	4601	MXI1
chr10	111955347	111955359	M00489:V$NKX62_Q2	7.55	+	4601	MXI1
chr10	111957318	111957327	M00706:V$TFIII_Q6	8.20	-	4601	MXI1
chr10	111957336	111957348	M00998:V$PBX_Q3	8.00	-	4601	MXI1
chr10	111957974	111957984	M00960:V$PR_Q2	8.10	+	4601	MXI1
chr10	111957976	111957985	M00963:V$T3R_Q6	7.80	-	4601	MXI1
chr10	111958112	111958125	M00289:V$HFH3_01	8.70	+	4601	MXI1
chr10	111958119	111958130	M00418:V$TGIF_01	8.40	-	4601	MXI1
chr10	111958203	111958213	M00432:V$TITF1_Q3	8.10	+	4601	MXI1
chr10	111958234	111958248	M00257:V$RREB1_01	10.90	-	4601	MXI1
chr10	111958241	111958249	M00083:V$MZF1_01	7.90	+	4601	MXI1
chr10	111958617	111958631	M00423:V$FOXJ2_02	8.20	+	4601	MXI1
chr10	111958837	111958849	M00699:V$ICSBP_Q6	9.00	-	4601	MXI1
chr10	111958838	111958851	M00062:V$IRF1_01	10.10	-	4601	MXI1
chr10	111958839	111958850	M00972:V$IRF_Q6_01	9.90	-	4601	MXI1
chr10	111959506	111959524	M00422:V$FOXJ2_01	10.50	-	4601	MXI1
chr10	111959506	111959524	M01012:V$HNF3_Q6_01	9.40	+	4601	MXI1
chr10	111959508	111959521	M00289:V$HFH3_01	9.40	+	4601	MXI1
chr10	111959508	111959521	M00742:V$HFH4_01	8.20	+	4601	MXI1
chr10	111959508	111959521	M00809:V$FOX_Q2	9.40	+	4601	MXI1
chr10	111959509	111959522	M00791:V$HNF3_Q6	9.30	-	4601	MXI1
chr10	111959511	111959522	M00724:V$HNF3ALPHA_Q6	10.10	+	4601	MXI1
chr10	111959529	111959538	M01118:V$WT1_Q6	7.80	-	4601	MXI1
chr10	111959529	111959539	M00933:V$SP1_Q2_01	10.00	-	4601	MXI1
chr10	111959529	111959541	M01122:V$ZNF219_01	8.20	-	4601	MXI1
chr10	111959529	111959542	M00491:V$MAZR_01	9.42	+	4601	MXI1
chr10	111959530	111959538	M00649:V$MAZ_Q6	9.30	+	4601	MXI1
chr10	111959530	111959540	M00931:V$SP1_Q6_01	9.80	+	4601	MXI1
chr10	111960170	111960178	M00041:V$CREBP1CJUN_01	8.20	+	4601	MXI1
chr10	111960170	111960178	M00483:V$ATF6_01	8.20	+	4601	MXI1
chr10	111960193	111960201	M00500:V$STAT6_02	6.80	+	4601	MXI1
chr10	111960628	111960638	M00761:V$P53_DECAMER_Q2	7.80	-	4601	MXI1
chr10	111960629	111960640	M00472:V$FOXO4_01	8.60	-	4601	MXI1
chr10	111960954	111960964	M00933:V$SP1_Q2_01	8.10	+	4601	MXI1
chr10	111961059	111961073	M00513:V$ATF3_Q6	10.45	+	4601	MXI1
chr10	111961060	111961072	M00177:V$CREB_Q2	8.95	-	4601	MXI1
chr10	111961060	111961072	M00178:V$CREB_Q4	10.05	-	4601	MXI1
chr10	111961060	111961072	M00179:V$CREBP1_Q2	9.78	-	4601	MXI1
chr10	111961060	111961072	M00514:V$ATF4_Q2	9.20	-	4601	MXI1
chr10	111961061	111961070	M00981:V$CREBATF_Q6	8.97	+	4601	MXI1
chr10	111961062	111961070	M00039:V$CREB_01	9.70	+	4601	MXI1
chr10	111961062	111961070	M00041:V$CREBP1CJUN_01	10.00	+	4601	MXI1
chr10	111961062	111961071	M00981:V$CREBATF_Q6	9.50	-	4601	MXI1
chr10	111961062	111961073	M00917:V$CREB_Q4_01	8.40	-	4601	MXI1
chr10	111961062	111961074	M00113:V$CREB_02	8.60	-	4601	MXI1
chr10	111961147	111961155	M00698:V$HEB_Q6	9.40	+	4601	MXI1
chr10	111961166	111961178	M00707:V$TFIIA_Q6	8.30	+	4601	MXI1
chr10	111962057	111962070	M00491:V$MAZR_01	8.80	-	4601	MXI1
chr10	111962058	111962071	M00932:V$SP1_Q4_01	8.70	-	4601	MXI1
chr10	111962059	111962069	M00931:V$SP1_Q6_01	8.30	-	4601	MXI1
chr10	112054745	112054756	M00220:V$SREBP1_01	9.70	+	10285	SMNDC1
chr10	112054746	112054757	M00220:V$SREBP1_01	9.68	-	10285	SMNDC1
chr10	112246728	112246737	M00792:V$SMAD_Q6	6.70	+	1847	DUSP5
chr10	112247466	112247481	M00339:V$ETS1_B	9.00	-	1847	DUSP5
chr10	112247468	112247478	M01043:V$NKX25_Q5	8.55	+	1847	DUSP5
chr10	112247468	112247480	M00771:V$ETS_Q4	9.03	+	1847	DUSP5
chr10	112247644	112247654	M00051:V$NFKAPPAB50_01	9.50	-	1847	DUSP5
chr10	112249024	112249032	M00973:V$E2A_Q6	8.38	+	1847	DUSP5
chr10	112317147	112317158	M00919:V$E2F_Q4_01	8.82	-	9126	SMC3
chr10	112317147	112317159	M00920:V$E2F_Q6_01	8.88	-	9126	SMC3
chr10	112317148	112317156	M00050:V$E2F_02	9.50	+	9126	SMC3
chr10	112317148	112317156	M00428:V$E2F1_Q3	6.90	+	9126	SMC3
chr10	112317148	112317156	M00431:V$E2F1_Q6	7.90	+	9126	SMC3
chr10	112317148	112317156	M00737:V$E2F1DP2_01	8.50	+	9126	SMC3
chr10	112317148	112317156	M00738:V$E2F4DP1_01	9.80	+	9126	SMC3
chr10	112317148	112317156	M00739:V$E2F4DP2_01	8.50	+	9126	SMC3
chr10	112317148	112317156	M00740:V$E2F1DP1RB_01	10.00	+	9126	SMC3
chr10	112317148	112317157	M00918:V$E2F_Q3_01	9.27	+	9126	SMC3
chr10	112317148	112317157	M00939:V$E2F1_Q4_01	9.12	+	9126	SMC3
chr10	112317148	112317160	M00516:V$E2F_03	9.98	+	9126	SMC3
chr10	112317413	112317426	M00196:V$SP1_Q6	9.67	-	9126	SMC3
chr10	112317431	112317442	M01035:V$YY1_Q6_02	9.50	+	9126	SMC3
chr10	112393985	112393998	M00196:V$SP1_Q6	10.12	-	282996	RBM20
chr10	112393985	112393998	M00932:V$SP1_Q4_01	10.07	-	282996	RBM20
chr10	112393987	112393997	M00933:V$SP1_Q2_01	10.45	+	282996	RBM20
chr10	112396467	112396479	M00941:V$MEF2_Q6_01	8.40	+	282996	RBM20
chr10	112396479	112396498	M00135:V$OCT1_01	8.42	-	282996	RBM20
chr10	112396483	112396493	M00342:V$OCT1_B	9.00	-	282996	RBM20
chr10	112396485	112396497	M00912:V$CEBP_Q2_01	8.45	+	282996	RBM20
chr10	11245268	11245283	M00339:V$ETS1_B	8.67	-	10659	CELF2
chr10	11245522	11245532	M00473:V$FOXO1_01	8.80	+	10659	CELF2
chr10	11245523	11245534	M00472:V$FOXO4_01	9.25	+	10659	CELF2
chr10	11246510	11246524	M00209:V$NFY_C	8.50	+	10659	CELF2
chr10	11246512	11246523	M00472:V$FOXO4_01	8.50	-	10659	CELF2
chr10	11246531	11246547	M00065:V$TAL1BETAE47_01	8.15	-	10659	CELF2
chr10	11246531	11246547	M00066:V$TAL1ALPHAE47_01	8.17	-	10659	CELF2
chr10	11246532	11246544	M00532:V$RP58_01	12.70	+	10659	CELF2
chr10	11246719	11246729	M00473:V$FOXO1_01	9.50	+	10659	CELF2
chr10	11246905	11246918	M00517:V$AP1_01	8.30	+	10659	CELF2
chr10	11246906	11246917	M00490:V$BACH2_01	8.30	+	10659	CELF2
chr10	11246933	11246944	M00972:V$IRF_Q6_01	10.00	-	10659	CELF2
chr10	11247350	11247362	M00746:V$ELF1_Q6	9.30	-	10659	CELF2
chr10	11248326	11248337	M01035:V$YY1_Q6_02	8.80	+	10659	CELF2
chr10	11248600	11248612	M00699:V$ICSBP_Q6	8.78	-	10659	CELF2
chr10	112621647	112621661	M00456:V$FAC1_01	8.60	+	27250	PDCD4
chr10	112621647	112621661	M00476:V$FOXO4_02	8.20	-	27250	PDCD4
chr10	112621647	112621661	M00477:V$FOXO3_01	8.50	-	27250	PDCD4
chr10	112621648	112621660	M00130:V$FOXD3_01	8.20	-	27250	PDCD4
chr10	112621648	112621666	M00422:V$FOXJ2_01	9.60	+	27250	PDCD4
chr10	112621648	112621666	M01012:V$HNF3_Q6_01	9.90	-	27250	PDCD4
chr10	112621649	112621659	M00473:V$FOXO1_01	9.10	+	27250	PDCD4
chr10	112621650	112621661	M00472:V$FOXO4_01	8.70	+	27250	PDCD4
chr10	112621650	112621661	M00724:V$HNF3ALPHA_Q6	10.40	-	27250	PDCD4
chr10	112621650	112621663	M00791:V$HNF3_Q6	10.40	+	27250	PDCD4
chr10	112621651	112621664	M00809:V$FOX_Q2	10.10	-	27250	PDCD4
chr10	112669309	112669322	M00196:V$SP1_Q6	9.05	+	8036	SHOC2
chr10	112669309	112669322	M00932:V$SP1_Q4_01	8.65	+	8036	SHOC2
chr10	112670473	112670485	M00746:V$ELF1_Q6	9.40	+	8036	SHOC2
chr10	114125668	114125677	M00963:V$T3R_Q6	7.70	+	51703	ACSL5
chr10	114125951	114125959	M00971:V$ETS_Q6	8.40	-	51703	ACSL5
chr10	114125951	114125961	M00678:V$TEL2_Q6	10.30	-	51703	ACSL5
chr10	114125951	114125963	M00771:V$ETS_Q4	9.53	-	51703	ACSL5
chr10	114698121	114698137	M00293:V$FREAC7_01	8.80	-	6934	TCF7L2
chr10	114698122	114698135	M00289:V$HFH3_01	9.65	+	6934	TCF7L2
chr10	114698122	114698135	M00809:V$FOX_Q2	8.15	+	6934	TCF7L2
chr10	114698123	114698136	M00791:V$HNF3_Q6	8.60	-	6934	TCF7L2
chr10	114698123	114698141	M00802:V$PIT1_Q6	8.20	-	6934	TCF7L2
chr10	114698124	114698136	M00639:V$HNF6_Q6	8.10	-	6934	TCF7L2
chr10	114698125	114698136	M00724:V$HNF3ALPHA_Q6	9.00	+	6934	TCF7L2
chr10	114698125	114698141	M00293:V$FREAC7_01	8.80	-	6934	TCF7L2
chr10	114698156	114698164	M00698:V$HEB_Q6	8.60	+	6934	TCF7L2
chr10	114698160	114698173	M00619:V$ALX4_01	7.60	+	6934	TCF7L2
chr10	114699949	114699959	M00933:V$SP1_Q2_01	10.18	+	6934	TCF7L2
chr10	114699990	114700002	M00419:V$MEIS1_01	8.80	-	6934	TCF7L2
chr10	114699992	114700005	M00619:V$ALX4_01	10.70	+	6934	TCF7L2
chr10	114700042	114700054	M00632:V$GATA4_Q3	8.00	-	6934	TCF7L2
chr10	114700243	114700253	M00104:V$CDPCR1_01	8.30	+	6934	TCF7L2
chr10	114700243	114700253	M00106:V$CDPCR3HD_01	9.00	+	6934	TCF7L2
chr10	114701799	114701809	M00052:V$NFKAPPAB65_01	8.73	+	6934	TCF7L2
chr10	114701799	114701809	M00053:V$CREL_01	8.98	+	6934	TCF7L2
chr10	114702035	114702046	M00959:V$ER_Q6_02	8.90	+	6934	TCF7L2
chr10	114702873	114702883	M00485:V$NKX22_01	8.60	+	6934	TCF7L2
chr10	114702881	114702904	M00138:V$OCT1_04	8.00	+	6934	TCF7L2
chr10	114702886	114702900	M00162:V$OCT1_06	7.80	-	6934	TCF7L2
chr10	114702886	114702907	M01011:V$HNF1_Q6_01	10.30	+	6934	TCF7L2
chr10	114702887	114702905	M00790:V$HNF1_Q6	10.90	-	6934	TCF7L2
chr10	114702889	114702904	M00132:V$HNF1_01	9.30	-	6934	TCF7L2
chr10	115302741	115302762	M01011:V$HNF1_Q6_01	10.05	-	3026	HABP2
chr10	115302742	115302759	M00206:V$HNF1_C	9.22	-	3026	HABP2
chr10	115302743	115302761	M00790:V$HNF1_Q6	11.55	+	3026	HABP2
chr10	115302744	115302759	M00132:V$HNF1_01	10.85	+	3026	HABP2
chr10	115302749	115302764	M00195:V$OCT1_Q6	9.90	-	3026	HABP2
chr10	115304573	115304585	M00639:V$HNF6_Q6	9.70	+	3026	HABP2
chr10	115411293	115411301	M00640:V$HOXA4_Q2	7.50	-	4892	NRAP
chr10	115413906	115413928	M00232:V$MEF2_03	8.05	+	4892	NRAP
chr10	115413906	115413928	M00233:V$MEF2_04	10.50	+	4892	NRAP
chr10	115413910	115413926	M00026:V$RSRFC4_01	7.65	-	4892	NRAP
chr10	115413910	115413927	M00407:V$RSRFC4_Q2	7.85	+	4892	NRAP
chr10	115415056	115415070	M01031:V$HNF4_Q6_01	8.98	-	4892	NRAP
chr10	115415057	115415070	M00762:V$DR1_Q3	9.47	-	4892	NRAP
chr10	115415057	115415070	M00763:V$PPAR_DR1_Q2	9.55	+	4892	NRAP
chr10	115415057	115415070	M00764:V$HNF4_DR1_Q3	9.38	+	4892	NRAP
chr10	115415057	115415070	M00765:V$COUP_DR1_Q6	9.47	+	4892	NRAP
chr10	115427882	115427893	M00930:V$OCT1_Q5_01	8.05	-	840	CASP7
chr10	115429631	115429646	M00772:V$IRF_Q6	11.37	+	840	CASP7
chr10	115429633	115429645	M00699:V$ICSBP_Q6	9.57	-	840	CASP7
chr10	115429635	115429646	M00972:V$IRF_Q6_01	9.85	-	840	CASP7
chr10	115501366	115501374	M00971:V$ETS_Q6	8.40	+	79949	C10orf81
chr10	115604814	115604824	M00933:V$SP1_Q2_01	8.80	-	374354	NHLRC2
chr10	115604814	115604824	M00933:V$SP1_Q2_01	8.80	-	9937	DCLRE1A
chr10	115604815	115604825	M00931:V$SP1_Q6_01	8.45	+	374354	NHLRC2
chr10	115604815	115604825	M00931:V$SP1_Q6_01	8.45	+	9937	DCLRE1A
chr10	115606011	115606026	M00769:V$AML_Q6	9.40	-	374354	NHLRC2
chr10	115606011	115606026	M00769:V$AML_Q6	9.40	-	9937	DCLRE1A
chr10	115796056	115796066	M00473:V$FOXO1_01	8.80	-	153	ADRB1
chr10	115796057	115796075	M00790:V$HNF1_Q6	7.90	+	153	ADRB1
chr10	115796059	115796071	M00941:V$MEF2_Q6_01	8.20	+	153	ADRB1
chr10	115796072	115796088	M00293:V$FREAC7_01	10.70	-	153	ADRB1
chr10	115796073	115796086	M00289:V$HFH3_01	9.80	+	153	ADRB1
chr10	115796459	115796467	M00471:V$TBP_01	9.10	+	153	ADRB1
chr10	115796460	115796474	M00423:V$FOXJ2_02	9.73	-	153	ADRB1
chr10	115796763	115796771	M00926:V$AP1_Q4_01	8.40	-	153	ADRB1
chr10	115796763	115796772	M00925:V$AP1_Q6_01	8.48	+	153	ADRB1
chr10	115923947	115923958	M01035:V$YY1_Q6_02	9.00	-	55088	C10orf118
chr10	115924005	115924018	M00775:V$NFY_Q6_01	9.20	+	55088	C10orf118
chr10	115924008	115924019	M00185:V$NFY_Q6	9.08	+	55088	C10orf118
chr10	115930047	115930055	M00971:V$ETS_Q6	8.32	-	56165	TDRD1
chr10	115989184	115989192	M00973:V$E2A_Q6	8.20	-	340706	VWA2
chr10	115989193	115989203	M00187:V$USF_Q6	8.30	+	340706	VWA2
chr10	115989193	115989203	M00322:V$MYCMAX_B	8.50	-	340706	VWA2
chr10	115989194	115989202	M01116:V$CLOCKBMAL_Q6	8.70	+	340706	VWA2
chr10	116275404	116275415	M00418:V$TGIF_01	9.23	+	3983	ABLIM1
chr10	116433155	116433165	M00744:V$POU1F1_Q6	8.70	+	3983	ABLIM1
chr10	116433158	116433168	M00744:V$POU1F1_Q6	10.10	-	3983	ABLIM1
chr10	116569407	116569419	M00451:V$NKX3A_01	9.88	+	57700	FAM160B1
chr10	116690576	116690586	M01043:V$NKX25_Q5	8.85	-	142940	TRUB1
chr10	116841034	116841042	M00671:V$TCF4_Q5	8.60	+	26033	ATRNL1
chr10	116842492	116842502	M00175:V$AP4_Q5	7.90	+	26033	ATRNL1
chr10	11693559	11693568	M01118:V$WT1_Q6	7.40	+	9712	USP6NL
chr10	11693559	11693572	M00196:V$SP1_Q6	8.40	-	9712	USP6NL
chr10	11693560	11693570	M00931:V$SP1_Q6_01	8.60	-	9712	USP6NL
chr10	11693566	11693580	M00410:V$SOX9_B1	9.10	-	9712	USP6NL
chr10	11693569	11693584	M00772:V$IRF_Q6	8.40	+	9712	USP6NL
chr10	11693571	11693585	M01066:V$BLIMP1_Q6	8.10	-	9712	USP6NL
chr10	11693573	11693584	M00972:V$IRF_Q6_01	8.50	-	9712	USP6NL
chr10	11693612	11693624	M00746:V$ELF1_Q6	8.60	+	9712	USP6NL
chr10	11693616	11693624	M00971:V$ETS_Q6	8.40	-	9712	USP6NL
chr10	11693630	11693638	M00428:V$E2F1_Q3	6.70	-	9712	USP6NL
chr10	11693691	11693704	M00196:V$SP1_Q6	9.90	-	9712	USP6NL
chr10	11693691	11693704	M00932:V$SP1_Q4_01	8.80	-	9712	USP6NL
chr10	11693692	11693702	M00008:V$SP1_01	8.60	-	9712	USP6NL
chr10	11693692	11693702	M00931:V$SP1_Q6_01	8.20	-	9712	USP6NL
chr10	11693693	11693703	M00933:V$SP1_Q2_01	9.20	+	9712	USP6NL
chr10	11693762	11693782	M00069:V$YY1_02	11.23	+	9712	USP6NL
chr10	11693764	11693775	M01035:V$YY1_Q6_02	8.98	+	9712	USP6NL
chr10	11693767	11693776	M00793:V$YY1_Q6	8.95	+	9712	USP6NL
chr10	11694361	11694374	M00157:V$RORA2_01	7.43	+	9712	USP6NL
chr10	11694559	11694574	M00457:V$STAT5A_01	11.20	+	9712	USP6NL
chr10	11694559	11694574	M00459:V$STAT5B_01	10.55	-	9712	USP6NL
chr10	11694562	11694571	M00223:V$STAT_01	9.10	-	9712	USP6NL
chr10	118019325	118019342	M01023:V$HSF1_Q6	7.75	+	2674	GFRA1
chr10	118019380	118019394	M00916:V$CREB_Q2_01	9.33	-	2674	GFRA1
chr10	118019381	118019395	M00513:V$ATF3_Q6	9.93	-	2674	GFRA1
chr10	118019382	118019394	M00179:V$CREBP1_Q2	9.35	-	2674	GFRA1
chr10	118019409	118019422	M00775:V$NFY_Q6_01	8.65	+	2674	GFRA1
chr10	118019757	118019775	M00005:V$AP4_01	9.70	-	2674	GFRA1
chr10	118019758	118019776	M00929:V$MYOD_Q6_01	8.20	-	2674	GFRA1
chr10	118019762	118019772	M00993:V$TAL1_Q6	9.10	-	2674	GFRA1
chr10	118019764	118019772	M00698:V$HEB_Q6	9.00	-	2674	GFRA1
chr10	118020170	118020178	M00698:V$HEB_Q6	9.00	+	2674	GFRA1
chr10	118020170	118020179	M00927:V$AP4_Q6_01	8.60	+	2674	GFRA1
chr10	118020170	118020180	M00175:V$AP4_Q5	8.40	-	2674	GFRA1
chr10	118020170	118020180	M00176:V$AP4_Q6	8.00	-	2674	GFRA1
chr10	118020170	118020180	M00993:V$TAL1_Q6	9.10	+	2674	GFRA1
chr10	118021866	118021878	M00208:V$NFKB_C	9.80	+	2674	GFRA1
chr10	118022497	118022505	M00973:V$E2A_Q6	8.55	-	2674	GFRA1
chr10	118022715	118022731	M00293:V$FREAC7_01	9.30	-	2674	GFRA1
chr10	118022719	118022730	M00724:V$HNF3ALPHA_Q6	8.80	+	2674	GFRA1
chr10	118024311	118024329	M01012:V$HNF3_Q6_01	9.10	-	2674	GFRA1
chr10	118024312	118024328	M00291:V$FREAC3_01	11.10	+	2674	GFRA1
chr10	118024312	118024328	M00292:V$FREAC4_01	12.95	+	2674	GFRA1
chr10	118024313	118024324	M00724:V$HNF3ALPHA_Q6	8.30	-	2674	GFRA1
chr10	118024313	118024326	M00791:V$HNF3_Q6	8.30	+	2674	GFRA1
chr10	118024314	118024328	M00476:V$FOXO4_02	8.40	-	2674	GFRA1
chr10	118024314	118024328	M00477:V$FOXO3_01	9.50	-	2674	GFRA1
chr10	118024316	118024326	M00473:V$FOXO1_01	9.10	+	2674	GFRA1
chr10	118024346	118024362	M00065:V$TAL1BETAE47_01	9.82	+	2674	GFRA1
chr10	118024346	118024362	M00066:V$TAL1ALPHAE47_01	9.40	+	2674	GFRA1
chr10	118024346	118024362	M00070:V$TAL1BETAITF2_01	10.25	+	2674	GFRA1
chr10	118024349	118024359	M00184:V$MYOD_Q6	8.30	-	2674	GFRA1
chr10	118024349	118024359	M00993:V$TAL1_Q6	8.40	-	2674	GFRA1
chr10	118071164	118071179	M01010:V$HMGIY_Q3	7.70	-	374355	C10orf96
chr10	118071497	118071512	M00195:V$OCT1_Q6	9.68	+	374355	C10orf96
chr10	118071499	118071510	M00724:V$HNF3ALPHA_Q6	8.43	-	374355	C10orf96
chr10	118071499	118071512	M00210:V$OCT_C	8.55	-	374355	C10orf96
chr10	118071500	118071510	M00342:V$OCT1_B	10.40	+	374355	C10orf96
chr10	118071500	118071511	M00795:V$OCT_Q6	10.00	-	374355	C10orf96
chr10	118071500	118071511	M00930:V$OCT1_Q5_01	10.20	-	374355	C10orf96
chr10	118071524	118071534	M00960:V$PR_Q2	7.90	+	374355	C10orf96
chr10	118072497	118072505	M00671:V$TCF4_Q5	8.30	+	374355	C10orf96
chr10	118073753	118073775	M00232:V$MEF2_03	8.80	-	374355	C10orf96
chr10	118073754	118073771	M00407:V$RSRFC4_Q2	11.35	-	374355	C10orf96
chr10	118073755	118073771	M00026:V$RSRFC4_01	10.27	+	374355	C10orf96
chr10	118340415	118340425	M00462:V$GATA6_01	6.75	+	5407	PNLIPRP1
chr10	118369512	118369523	M00959:V$ER_Q6_02	9.10	+	5408	PNLIPRP2
chr10	118421211	118421219	M00698:V$HEB_Q6	9.00	+	143379	C10orf82
chr10	118490713	118490727	M00410:V$SOX9_B1	9.95	+	259217	HSPA12A
chr10	118490731	118490742	M00807:V$EGR_Q6	8.50	+	259217	HSPA12A
chr10	118490735	118490747	M00277:V$LMO2COM_01	8.98	+	259217	HSPA12A
chr10	118490736	118490744	M00973:V$E2A_Q6	8.90	-	259217	HSPA12A
chr10	118491489	118491497	M00926:V$AP1_Q4_01	7.90	+	259217	HSPA12A
chr10	118492698	118492712	M00186:V$SRF_Q6	10.65	+	259217	HSPA12A
chr10	118754676	118754697	M00224:V$STAT1_01	7.72	-	57698	KIAA1598
chr10	118754676	118754697	M00225:V$STAT3_01	5.95	+	57698	KIAA1598
chr10	118754681	118754695	M00025:V$ELK1_02	8.25	+	57698	KIAA1598
chr10	118757120	118757130	M00744:V$POU1F1_Q6	8.70	+	57698	KIAA1598
chr10	118757180	118757196	M00293:V$FREAC7_01	9.00	-	57698	KIAA1598
chr10	118757181	118757194	M00289:V$HFH3_01	8.75	+	57698	KIAA1598
chr10	118757184	118757192	M00471:V$TBP_01	9.10	-	57698	KIAA1598
chr10	118757193	118757208	M00136:V$OCT1_02	9.75	-	57698	KIAA1598
chr10	118885595	118885613	M00193:V$NF1_Q6	8.85	-	11023	VAX1
chr10	118888010	118888021	M00807:V$EGR_Q6	8.90	-	11023	VAX1
chr10	118888135	118888144	M00096:V$PBX1_01	7.90	-	11023	VAX1
chr10	118888265	118888277	M00707:V$TFIIA_Q6	8.00	-	11023	VAX1
chr10	118888523	118888532	M00793:V$YY1_Q6	7.80	+	11023	VAX1
chr10	118888759	118888772	M00062:V$IRF1_01	8.60	+	11023	VAX1
chr10	118888805	118888819	M00463:V$POU3F2_01	9.00	-	11023	VAX1
chr10	118888818	118888828	M00322:V$MYCMAX_B	8.50	-	11023	VAX1
chr10	118888824	118888832	M00727:V$SF1_Q6	8.50	+	11023	VAX1
chr10	118888906	118888927	M00225:V$STAT3_01	5.20	-	11023	VAX1
chr10	118888912	118888921	M00223:V$STAT_01	9.10	-	11023	VAX1
chr10	118888916	118888924	M00492:V$STAT1_02	7.90	-	11023	VAX1
chr10	118888930	118888944	M00033:V$P300_01	7.60	+	11023	VAX1
chr10	118888940	118888949	M00793:V$YY1_Q6	9.00	-	11023	VAX1
chr10	118888966	118888977	M00724:V$HNF3ALPHA_Q6	8.80	-	11023	VAX1
chr10	118888966	118888979	M00791:V$HNF3_Q6	8.70	+	11023	VAX1
chr10	118888967	118888980	M00809:V$FOX_Q2	10.12	-	11023	VAX1
chr10	118889007	118889020	M00932:V$SP1_Q4_01	8.10	+	11023	VAX1
chr10	118889008	118889018	M00933:V$SP1_Q2_01	9.10	-	11023	VAX1
chr10	118889009	118889019	M00931:V$SP1_Q6_01	9.00	+	11023	VAX1
chr10	118889130	118889140	M00935:V$NFAT_Q4_01	8.60	-	11023	VAX1
chr10	118889184	118889194	M00931:V$SP1_Q6_01	9.75	+	11023	VAX1
chr10	119122091	119122099	M00471:V$TBP_01	9.10	+	118987	PDZD8
chr10	119124801	119124812	M01035:V$YY1_Q6_02	8.42	+	118987	PDZD8
chr10	119126087	119126099	M00045:V$E4BP4_01	9.12	-	118987	PDZD8
chr10	119289024	119289042	M00790:V$HNF1_Q6	10.70	+	2018	EMX2
chr10	119289025	119289040	M00132:V$HNF1_01	8.60	+	2018	EMX2
chr10	119289130	119289143	M00821:V$NRF2_Q4	9.30	-	2018	EMX2
chr10	119289130	119289145	M00133:V$TST1_01	8.10	+	2018	EMX2
chr10	119289130	119289149	M00135:V$OCT1_01	8.00	-	2018	EMX2
chr10	119289134	119289146	M00248:V$OCT1_07	13.60	-	2018	EMX2
chr10	119289135	119289145	M00464:V$POU3F2_02	8.80	-	2018	EMX2
chr10	119290782	119290790	M00698:V$HEB_Q6	8.60	+	2018	EMX2
chr10	119290845	119290862	M00206:V$HNF1_C	8.70	+	2018	EMX2
chr10	119290873	119290891	M00422:V$FOXJ2_01	8.30	+	2018	EMX2
chr10	119290875	119290888	M00791:V$HNF3_Q6	8.00	+	2018	EMX2
chr10	119290916	119290929	M00137:V$OCT1_03	7.40	-	2018	EMX2
chr10	119292130	119292144	M00979:V$PAX6_Q2	7.40	-	2018	EMX2
chr10	119292158	119292167	M00096:V$PBX1_01	7.90	+	2018	EMX2
chr10	119292188	119292196	M00971:V$ETS_Q6	7.80	-	2018	EMX2
chr10	119292188	119292200	M00771:V$ETS_Q4	8.40	-	2018	EMX2
chr10	119292192	119292208	M00293:V$FREAC7_01	8.60	-	2018	EMX2
chr10	119292482	119292497	M01010:V$HMGIY_Q3	7.90	+	2018	EMX2
chr10	119292489	119292503	M00665:V$SP3_Q3	8.60	+	2018	EMX2
chr10	119293746	119293754	M00649:V$MAZ_Q6	8.85	+	2018	EMX2
chr10	119793290	119793302	M00489:V$NKX62_Q2	7.90	+	22841	RAB11FIP2
chr10	119793372	119793385	M00424:V$NKX61_01	9.80	-	22841	RAB11FIP2
chr10	119797670	119797683	M00619:V$ALX4_01	7.60	-	22841	RAB11FIP2
chr10	119797749	119797761	M01019:V$TBX5_01	8.80	-	22841	RAB11FIP2
chr10	119798034	119798042	M01082:V$BRCA_01	7.20	-	22841	RAB11FIP2
chr10	120091792	120091803	M01035:V$YY1_Q6_02	8.20	+	63877	C10orf84
chr10	120091795	120091804	M00793:V$YY1_Q6	7.80	+	63877	C10orf84
chr10	120091828	120091841	M00775:V$NFY_Q6_01	9.38	-	63877	C10orf84
chr10	120091843	120091856	M00775:V$NFY_Q6_01	10.00	+	63877	C10orf84
chr10	120094637	120094653	M00293:V$FREAC7_01	8.25	-	63877	C10orf84
chr10	120094638	120094661	M00138:V$OCT1_04	8.33	+	63877	C10orf84
chr10	120094644	120094654	M00464:V$POU3F2_02	9.75	+	63877	C10orf84
chr10	120094646	120094661	M00102:V$CDP_02	10.53	-	63877	C10orf84
chr10	120094649	120094664	M00124:V$PBX1_02	7.70	+	63877	C10orf84
chr10	120094652	120094661	M00096:V$PBX1_01	8.20	+	63877	C10orf84
chr10	120094688	120094706	M00193:V$NF1_Q6	9.85	-	63877	C10orf84
chr10	120094689	120094706	M00806:V$NF1_Q6_01	9.52	+	63877	C10orf84
chr10	120094723	120094733	M00485:V$NKX22_01	8.40	-	63877	C10orf84
chr10	120342661	120342679	M00929:V$MYOD_Q6_01	9.67	+	2834	PRLHR
chr10	120342665	120342673	M00973:V$E2A_Q6	8.20	-	2834	PRLHR
chr10	120342665	120342676	M00693:V$E12_Q6	9.35	+	2834	PRLHR
chr10	120342859	120342868	M00701:V$SMAD3_Q6	8.30	+	2834	PRLHR
chr10	120345766	120345785	M01028:V$NRSF_Q4	16.33	-	2834	PRLHR
chr10	120778970	120778983	M00196:V$SP1_Q6	8.50	-	340719	NANOS1
chr10	120778970	120778983	M00932:V$SP1_Q4_01	8.72	-	340719	NANOS1
chr10	120778972	120778982	M00933:V$SP1_Q2_01	9.05	+	340719	NANOS1
chr10	120779101	120779115	M00982:V$KROX_Q6	8.85	-	340719	NANOS1
chr10	120779138	120779148	M00008:V$SP1_01	7.60	+	340719	NANOS1
chr10	120780992	120781000	M00471:V$TBP_01	9.10	-	340719	NANOS1
chr10	120781010	120781024	M00463:V$POU3F2_01	10.70	+	340719	NANOS1
chr10	120829688	120829707	M00237:V$AHRARNT_02	6.78	+	8661	EIF3A
chr10	120829692	120829703	M00778:V$AHR_Q5	8.50	+	8661	EIF3A
chr10	120829718	120829727	M00793:V$YY1_Q6	8.60	+	8661	EIF3A
chr10	120830325	120830333	M01116:V$CLOCKBMAL_Q6	8.40	+	8661	EIF3A
chr10	120927666	120927678	M00912:V$CEBP_Q2_01	7.68	+	10935	PRDX3
chr10	120955904	120955917	M00764:V$HNF4_DR1_Q3	8.35	-	2869	GRK5
chr10	120955939	120955949	M00931:V$SP1_Q6_01	10.85	-	2869	GRK5
chr10	120955940	120955950	M00933:V$SP1_Q2_01	10.75	+	2869	GRK5
chr10	120957105	120957114	M01118:V$WT1_Q6	7.40	-	2869	GRK5
chr10	120957169	120957178	M00706:V$TFIII_Q6	8.60	+	2869	GRK5
chr10	120957169	120957182	M00196:V$SP1_Q6	8.10	+	2869	GRK5
chr10	120957169	120957182	M00932:V$SP1_Q4_01	8.20	+	2869	GRK5
chr10	120957170	120957180	M00933:V$SP1_Q2_01	8.60	-	2869	GRK5
chr10	120957170	120957183	M00084:V$MZF1_02	8.40	+	2869	GRK5
chr10	120957170	120957185	M00444:V$VDR_Q3	8.40	+	2869	GRK5
chr10	120957171	120957179	M00649:V$MAZ_Q6	8.40	+	2869	GRK5
chr10	120957172	120957184	M01122:V$ZNF219_01	13.00	-	2869	GRK5
chr10	120957172	120957186	M00982:V$KROX_Q6	8.50	-	2869	GRK5
chr10	120957173	120957182	M01118:V$WT1_Q6	7.30	-	2869	GRK5
chr10	120957175	120957183	M00083:V$MZF1_01	7.60	+	2869	GRK5
chr10	120957176	120957185	M00706:V$TFIII_Q6	8.00	+	2869	GRK5
chr10	120957177	120957186	M01118:V$WT1_Q6	7.80	-	2869	GRK5
chr10	120957178	120957186	M00649:V$MAZ_Q6	9.30	+	2869	GRK5
chr10	120957756	120957767	M00773:V$MYB_Q3	7.35	+	2869	GRK5
chr10	120957758	120957767	M00913:V$MYB_Q5_01	6.85	-	2869	GRK5
chr10	120957957	120957973	M00774:V$NFKB_Q6_01	9.20	+	2869	GRK5
chr10	120957961	120957973	M00208:V$NFKB_C	9.20	-	2869	GRK5
chr10	120957962	120957972	M00052:V$NFKAPPAB65_01	8.30	-	2869	GRK5
chr10	120957962	120957972	M00054:V$NFKAPPAB_01	10.00	+	2869	GRK5
chr10	120957963	120957973	M00052:V$NFKAPPAB65_01	10.00	-	2869	GRK5
chr10	120957963	120957973	M00053:V$CREL_01	9.50	-	2869	GRK5
chr10	120957989	120957999	M00216:V$TATA_C	9.40	-	2869	GRK5
chr10	120958608	120958618	M01022:V$LEF1_Q2_01	9.15	-	2869	GRK5
chr10	12124748	12124759	M00808:V$PAX_Q6	9.02	+	26019	UPF2
chr10	12124792	12124813	M00256:V$NRSF_01	4.95	+	26019	UPF2
chr10	12124821	12124831	M00933:V$SP1_Q2_01	9.30	+	26019	UPF2
chr10	12124822	12124830	M00649:V$MAZ_Q6	9.30	-	26019	UPF2
chr10	12124823	12124836	M00491:V$MAZR_01	8.50	-	26019	UPF2
chr10	12124824	12124836	M01122:V$ZNF219_01	7.50	+	26019	UPF2
chr10	12124824	12124837	M00196:V$SP1_Q6	8.30	-	26019	UPF2
chr10	12124824	12124837	M00932:V$SP1_Q4_01	9.50	-	26019	UPF2
chr10	12124825	12124835	M00931:V$SP1_Q6_01	8.50	-	26019	UPF2
chr10	12124826	12124836	M00933:V$SP1_Q2_01	10.00	+	26019	UPF2
chr10	12124827	12124835	M00649:V$MAZ_Q6	9.30	-	26019	UPF2
chr10	12124827	12124836	M01118:V$WT1_Q6	7.80	+	26019	UPF2
chr10	12124828	12124837	M00706:V$TFIII_Q6	8.00	-	26019	UPF2
chr10	12124829	12124841	M01122:V$ZNF219_01	8.95	+	26019	UPF2
chr10	12124938	12124951	M00196:V$SP1_Q6	12.20	+	26019	UPF2
chr10	12124938	12124951	M00932:V$SP1_Q4_01	11.60	+	26019	UPF2
chr10	12124939	12124949	M00933:V$SP1_Q2_01	11.00	-	26019	UPF2
chr10	12124939	12124951	M01122:V$ZNF219_01	8.20	-	26019	UPF2
chr10	12124940	12124950	M00008:V$SP1_01	8.20	+	26019	UPF2
chr10	12124940	12124950	M00931:V$SP1_Q6_01	11.20	+	26019	UPF2
chr10	12125245	12125263	M00453:V$IRF7_01	9.60	+	26019	UPF2
chr10	12125247	12125261	M01066:V$BLIMP1_Q6	9.70	+	26019	UPF2
chr10	12125248	12125259	M00972:V$IRF_Q6_01	9.50	+	26019	UPF2
chr10	12125248	12125263	M00772:V$IRF_Q6	9.80	-	26019	UPF2
chr10	121291876	121291884	M00971:V$ETS_Q6	8.50	+	6001	RGS10
chr10	121293132	121293140	M00973:V$E2A_Q6	8.20	+	6001	RGS10
chr10	121293277	121293293	M00222:V$HAND1E47_01	11.00	+	6001	RGS10
chr10	121344993	121345015	M00284:V$TCF11MAFG_01	10.15	-	7073	TIAL1
chr10	121344998	121345011	M00821:V$NRF2_Q4	10.90	+	7073	TIAL1
chr10	121344998	121345013	M00495:V$BACH1_01	10.50	+	7073	TIAL1
chr10	121344999	121345010	M00037:V$NFE2_01	11.50	+	7073	TIAL1
chr10	121344999	121345010	M00983:V$MAF_Q6_01	10.00	+	7073	TIAL1
chr10	121344999	121345012	M00517:V$AP1_01	8.95	-	7073	TIAL1
chr10	121345000	121345011	M00490:V$BACH2_01	9.30	+	7073	TIAL1
chr10	121345001	121345010	M00925:V$AP1_Q6_01	8.40	-	7073	TIAL1
chr10	121345002	121345010	M00926:V$AP1_Q4_01	8.40	+	7073	TIAL1
chr10	121345377	121345387	M01034:V$EBOX_Q6_01	8.80	-	7073	TIAL1
chr10	121345379	121345387	M00217:V$USF_C	8.10	-	7073	TIAL1
chr10	121345592	121345608	M00800:V$AP2_Q3	8.98	-	7073	TIAL1
chr10	121346013	121346021	M00649:V$MAZ_Q6	9.30	+	7073	TIAL1
chr10	121346023	121346033	M00933:V$SP1_Q2_01	9.45	-	7073	TIAL1
chr10	121346024	121346034	M00931:V$SP1_Q6_01	8.30	+	7073	TIAL1
chr10	121346170	121346179	M00793:V$YY1_Q6	8.90	-	7073	TIAL1
chr10	121346171	121346182	M01035:V$YY1_Q6_02	8.75	-	7073	TIAL1
chr10	121346205	121346219	M00650:V$MTF1_Q4	8.40	-	7073	TIAL1
chr10	121346420	121346444	M00460:V$STAT5A_02	10.62	-	7073	TIAL1
chr10	121346560	121346574	M00797:V$HIF1_Q3	9.77	+	7073	TIAL1
chr10	121400858	121400873	M00495:V$BACH1_01	9.20	-	9531	BAG3
chr10	121400860	121400871	M00490:V$BACH2_01	9.48	-	9531	BAG3
chr10	121400861	121400869	M00926:V$AP1_Q4_01	8.40	-	9531	BAG3
chr10	121400861	121400870	M00925:V$AP1_Q6_01	8.40	+	9531	BAG3
chr10	121400861	121400872	M00983:V$MAF_Q6_01	8.20	-	9531	BAG3
chr10	121400862	121400874	M00924:V$AP1_Q2_01	7.70	+	9531	BAG3
chr10	121400919	121400932	M00641:V$HSF_Q6	7.80	+	9531	BAG3
chr10	121400935	121400946	M00773:V$MYB_Q3	7.40	+	9531	BAG3
chr10	121400937	121400946	M00913:V$MYB_Q5_01	6.70	-	9531	BAG3
chr10	121400990	121400998	M00493:V$STAT5A_03	6.40	+	9531	BAG3
chr10	121400990	121400998	M00494:V$STAT6_01	6.70	+	9531	BAG3
chr10	121400992	121401003	M00974:V$SMAD_Q6_01	8.30	+	9531	BAG3
chr10	121401018	121401028	M00694:V$E4F1_Q6	9.50	+	9531	BAG3
chr10	121401019	121401027	M00483:V$ATF6_01	10.20	-	9531	BAG3
chr10	121401019	121401031	M00113:V$CREB_02	8.90	-	9531	BAG3
chr10	121401061	121401069	M00497:V$STAT3_02	5.90	+	9531	BAG3
chr10	121477185	121477193	M00493:V$STAT5A_03	6.40	+	22876	INPP5F
chr10	121477185	121477193	M00494:V$STAT6_01	6.40	+	22876	INPP5F
chr10	121621592	121621604	M00912:V$CEBP_Q2_01	7.50	-	79892	MCMBP
chr10	121621592	121621606	M00109:V$CEBPB_01	9.40	+	79892	MCMBP
chr10	121622382	121622394	M01037:V$GLI_Q2	8.00	+	79892	MCMBP
chr10	121642192	121642200	M00492:V$STAT1_02	7.70	-	11196	SEC23IP
chr10	122206138	122206155	M01023:V$HSF1_Q6	9.62	-	196051	PPAPDC1A
chr10	12278136	12278148	M00341:V$GABP_B	8.68	+	11164	NUDT5
chr10	12278136	12278148	M00341:V$GABP_B	8.68	+	8872	CDC123
chr10	123342367	123342384	M00407:V$RSRFC4_Q2	7.45	+	2263	FGFR2
chr10	123342368	123342384	M00006:V$MEF2_01	12.70	+	2263	FGFR2
chr10	123342368	123342384	M00406:V$HMEF2_Q6	11.10	+	2263	FGFR2
chr10	123345602	123345620	M00531:V$NERF_Q2	8.10	-	2263	FGFR2
chr10	123346347	123346359	M00248:V$OCT1_07	7.60	+	2263	FGFR2
chr10	123346348	123346363	M00133:V$TST1_01	8.10	-	2263	FGFR2
chr10	123346350	123346363	M00424:V$NKX61_01	8.00	+	2263	FGFR2
chr10	123346394	123346416	M00233:V$MEF2_04	3.50	-	2263	FGFR2
chr10	123346455	123346468	M01067:V$GFI1_Q6	7.90	-	2263	FGFR2
chr10	123346509	123346523	M00456:V$FAC1_01	7.60	+	2263	FGFR2
chr10	123350110	123350127	M00480:V$LUN1_01	4.30	-	2263	FGFR2
chr10	123350394	123350410	M00205:V$GRE_C	8.45	+	2263	FGFR2
chr10	123677556	123677567	M00919:V$E2F_Q4_01	8.98	+	11101	ATE1
chr10	123677557	123677566	M00918:V$E2F_Q3_01	8.20	-	11101	ATE1
chr10	123677557	123677566	M00939:V$E2F1_Q4_01	8.50	-	11101	ATE1
chr10	123677558	123677566	M00428:V$E2F1_Q3	6.80	-	11101	ATE1
chr10	123914583	123914595	M00414:V$AREB6_03	8.70	-	10579	TACC2
chr10	123914929	123914945	M00145:V$BRN2_01	8.30	+	10579	TACC2
chr10	124020754	124020766	M00746:V$ELF1_Q6	10.20	+	118663	BTBD16
chr10	124020754	124020770	M00007:V$ELK1_01	9.60	+	118663	BTBD16
chr10	124020756	124020770	M00340:V$ETS2_B	10.80	+	118663	BTBD16
chr10	124020757	124020772	M00339:V$ETS1_B	10.42	+	118663	BTBD16
chr10	124020758	124020766	M00971:V$ETS_Q6	8.42	-	118663	BTBD16
chr10	124020758	124020770	M00771:V$ETS_Q4	9.22	-	118663	BTBD16
chr10	124020783	124020801	M00281:V$RFX1_02	11.07	-	118663	BTBD16
chr10	124123923	124123937	M00513:V$ATF3_Q6	10.58	-	59338	PLEKHA1
chr10	124123926	124123937	M00691:V$ATF1_Q6	8.88	-	59338	PLEKHA1
chr10	124126247	124126259	M00451:V$NKX3A_01	8.40	+	59338	PLEKHA1
chr10	124126286	124126302	M00007:V$ELK1_01	8.60	+	59338	PLEKHA1
chr10	12430380	12430394	M00804:V$E2A_Q2	9.50	-	57118	CAMK1D
chr10	12430385	12430393	M00973:V$E2A_Q6	8.90	-	57118	CAMK1D
chr10	12431215	12431224	M01118:V$WT1_Q6	7.60	+	57118	CAMK1D
chr10	12431701	12431709	M00971:V$ETS_Q6	7.97	-	57118	CAMK1D
chr10	124595251	124595266	M01010:V$HMGIY_Q3	7.90	+	50624	CUZD1
chr10	124628167	124628184	M01023:V$HSF1_Q6	10.23	-	196792	FAM24B
chr10	124628170	124628183	M00641:V$HSF_Q6	10.43	-	196792	FAM24B
chr10	124630261	124630273	M00621:V$CEBPDELTA_Q6	8.40	-	196792	FAM24B
chr10	124756533	124756544	M00221:V$SREBP1_02	6.70	+	36	ACADSB
chr10	124756533	124756544	M00221:V$SREBP1_02	6.70	+	64376	IKZF5
chr10	124757887	124757897	M00184:V$MYOD_Q6	8.65	+	36	ACADSB
chr10	124757887	124757897	M00184:V$MYOD_Q6	8.65	+	64376	IKZF5
chr10	124757889	124757897	M00973:V$E2A_Q6	8.72	+	36	ACADSB
chr10	124757889	124757897	M00973:V$E2A_Q6	8.72	+	64376	IKZF5
chr10	124758284	124758295	M01035:V$YY1_Q6_02	8.93	+	36	ACADSB
chr10	124758284	124758295	M01035:V$YY1_Q6_02	8.93	+	64376	IKZF5
chr10	124758291	124758305	M00456:V$FAC1_01	8.95	-	36	ACADSB
chr10	124758291	124758305	M00456:V$FAC1_01	8.95	-	64376	IKZF5
chr10	124758336	124758351	M00717:V$PAX8_01	7.40	+	36	ACADSB
chr10	124758336	124758351	M00717:V$PAX8_01	7.40	+	64376	IKZF5
chr10	124758340	124758351	M00778:V$AHR_Q5	9.50	+	36	ACADSB
chr10	124758340	124758351	M00778:V$AHR_Q5	9.50	+	64376	IKZF5
chr10	124758413	124758423	M00008:V$SP1_01	7.85	+	36	ACADSB
chr10	124758413	124758423	M00008:V$SP1_01	7.85	+	64376	IKZF5
chr10	124759522	124759540	M00416:V$CART1_01	10.73	+	36	ACADSB
chr10	124759522	124759540	M00416:V$CART1_01	10.73	+	64376	IKZF5
chr10	124884996	124885018	M00284:V$TCF11MAFG_01	8.10	-	340784	HMX3
chr10	124887391	124887403	M00451:V$NKX3A_01	8.90	+	340784	HMX3
chr10	124887588	124887604	M00006:V$MEF2_01	9.05	-	340784	HMX3
chr10	124895917	124895927	M00184:V$MYOD_Q6	8.30	+	3167	HMX2
chr10	124895918	124895932	M00804:V$E2A_Q2	8.40	+	3167	HMX2
chr10	124895919	124895927	M00973:V$E2A_Q6	8.90	+	3167	HMX2
chr10	124896102	124896124	M00232:V$MEF2_03	7.10	-	3167	HMX2
chr10	124896119	124896134	M00132:V$HNF1_01	8.10	-	3167	HMX2
chr10	124897550	124897563	M00775:V$NFY_Q6_01	9.57	-	3167	HMX2
chr10	124897784	124897792	M00649:V$MAZ_Q6	9.30	-	3167	HMX2
chr10	124902365	124902381	M00291:V$FREAC3_01	8.92	+	9184	BUB3
chr10	124902367	124902384	M00206:V$HNF1_C	8.80	-	9184	BUB3
chr10	124902368	124902380	M00130:V$FOXD3_01	8.30	-	9184	BUB3
chr10	124902368	124902386	M00422:V$FOXJ2_01	10.70	+	9184	BUB3
chr10	124902369	124902385	M00293:V$FREAC7_01	9.50	+	9184	BUB3
chr10	124902370	124902381	M00724:V$HNF3ALPHA_Q6	9.10	-	9184	BUB3
chr10	124902371	124902384	M00289:V$HFH3_01	11.10	-	9184	BUB3
chr10	124902371	124902384	M00742:V$HFH4_01	6.70	-	9184	BUB3
chr10	124902371	124902385	M00476:V$FOXO4_02	8.70	-	9184	BUB3
chr10	124902371	124902385	M00477:V$FOXO3_01	10.50	-	9184	BUB3
chr10	124902373	124902383	M00473:V$FOXO1_01	9.00	+	9184	BUB3
chr10	124902374	124902385	M00472:V$FOXO4_01	8.20	+	9184	BUB3
chr10	125643884	125643902	M01012:V$HNF3_Q6_01	9.00	+	119587	CPXM2
chr10	125643886	125643898	M00130:V$FOXD3_01	9.20	+	119587	CPXM2
chr10	125643886	125643899	M00289:V$HFH3_01	10.70	+	119587	CPXM2
chr10	125643886	125643899	M00809:V$FOX_Q2	9.10	+	119587	CPXM2
chr10	125643889	125643900	M00472:V$FOXO4_01	8.30	-	119587	CPXM2
chr10	125643889	125643900	M00724:V$HNF3ALPHA_Q6	9.00	+	119587	CPXM2
chr10	125796860	125796872	M00912:V$CEBP_Q2_01	7.90	-	51363	CHST15
chr10	125796860	125796874	M00116:V$CEBPA_01	7.40	-	51363	CHST15
chr10	125796860	125796874	M00190:V$CEBP_Q2	8.10	-	51363	CHST15
chr10	125796861	125796873	M00621:V$CEBPDELTA_Q6	8.20	-	51363	CHST15
chr10	126095375	126095390	M00132:V$HNF1_01	9.45	-	4942	OAT
chr10	126095379	126095391	M00130:V$FOXD3_01	8.60	+	4942	OAT
chr10	126095380	126095392	M00489:V$NKX62_Q2	7.90	-	4942	OAT
chr10	126095380	126095393	M00791:V$HNF3_Q6	8.40	-	4942	OAT
chr10	126095382	126095393	M00724:V$HNF3ALPHA_Q6	8.90	+	4942	OAT
chr10	126095397	126095414	M00206:V$HNF1_C	8.00	+	4942	OAT
chr10	126095398	126095412	M00209:V$NFY_C	8.50	-	4942	OAT
chr10	126097522	126097532	M00931:V$SP1_Q6_01	10.40	-	4942	OAT
chr10	126097523	126097533	M00933:V$SP1_Q2_01	10.15	+	4942	OAT
chr10	126127200	126127213	M00062:V$IRF1_01	8.40	-	390010	NKX1-2
chr10	126128644	126128654	M00008:V$SP1_01	7.75	+	390010	NKX1-2
chr10	126128644	126128654	M00931:V$SP1_Q6_01	9.70	+	390010	NKX1-2
chr10	126130082	126130092	M00931:V$SP1_Q6_01	8.70	-	390010	NKX1-2
chr10	126130083	126130093	M00933:V$SP1_Q2_01	8.10	+	390010	NKX1-2
chr10	126421178	126421191	M00809:V$FOX_Q2	8.47	-	9679	FAM53B
chr10	126421497	126421510	M01014:V$SOX_Q6	8.10	+	9679	FAM53B
chr10	126423366	126423382	M00145:V$BRN2_01	9.78	+	9679	FAM53B
chr10	126423447	126423463	M00292:V$FREAC4_01	9.73	-	9679	FAM53B
chr10	126423673	126423685	M00130:V$FOXD3_01	9.20	-	9679	FAM53B
chr10	126423674	126423684	M00473:V$FOXO1_01	9.00	+	9679	FAM53B
chr10	126423675	126423686	M00472:V$FOXO4_01	8.20	+	9679	FAM53B
chr10	126423675	126423687	M00160:V$SRY_02	8.30	+	9679	FAM53B
chr10	126423686	126423699	M00137:V$OCT1_03	7.10	-	9679	FAM53B
chr10	126423726	126423748	M00231:V$MEF2_02	8.88	-	9679	FAM53B
chr10	126423728	126423744	M00026:V$RSRFC4_01	7.78	+	9679	FAM53B
chr10	126423733	126423746	M00622:V$CEBPGAMMA_Q6	9.10	-	9679	FAM53B
chr10	126423754	126423762	M01082:V$BRCA_01	7.20	+	9679	FAM53B
chr10	126423772	126423785	M00424:V$NKX61_01	12.45	+	9679	FAM53B
chr10	126423807	126423819	M01017:V$PBX1_03	7.70	+	9679	FAM53B
chr10	126425739	126425750	M00472:V$FOXO4_01	8.20	+	9679	FAM53B
chr10	126471984	126471992	M01082:V$BRCA_01	7.20	+	399818	METTL10
chr10	126618984	126618992	M00971:V$ETS_Q6	8.50	-	54764	ZRANB1
chr10	126618985	126618993	M00500:V$STAT6_02	7.10	-	54764	ZRANB1
chr10	126622437	126622459	M00231:V$MEF2_02	8.40	+	54764	ZRANB1
chr10	126622437	126622459	M00232:V$MEF2_03	8.12	+	54764	ZRANB1
chr10	126622441	126622457	M00026:V$RSRFC4_01	7.80	-	54764	ZRANB1
chr10	126622441	126622458	M00407:V$RSRFC4_Q2	8.75	+	54764	ZRANB1
chr10	126622444	126622456	M00941:V$MEF2_Q6_01	8.10	-	54764	ZRANB1
chr10	126622491	126622505	M00511:V$ERR1_Q2	10.07	-	54764	ZRANB1
chr10	126622492	126622505	M00156:V$RORA1_01	10.60	-	54764	ZRANB1
chr10	126622493	126622501	M00727:V$SF1_Q6	9.50	+	54764	ZRANB1
chr10	126706472	126706485	M00623:V$CRX_Q4	8.50	+	1488	CTBP2
chr10	126708625	126708641	M00065:V$TAL1BETAE47_01	8.38	+	1488	CTBP2
chr10	126708625	126708641	M00066:V$TAL1ALPHAE47_01	10.23	+	1488	CTBP2
chr10	126708625	126708641	M00070:V$TAL1BETAITF2_01	9.98	+	1488	CTBP2
chr10	126708628	126708640	M00532:V$RP58_01	10.90	-	1488	CTBP2
chr10	126836123	126836132	M00469:V$AP2ALPHA_01	7.30	-	1488	CTBP2
chr10	126836123	126836132	M00470:V$AP2GAMMA_01	7.80	-	1488	CTBP2
chr10	126836137	126836148	M00185:V$NFY_Q6	9.00	+	1488	CTBP2
chr10	126836258	126836266	M00493:V$STAT5A_03	6.40	+	1488	CTBP2
chr10	126836258	126836266	M00494:V$STAT6_01	6.40	+	1488	CTBP2
chr10	126837520	126837533	M00915:V$AP2_Q6_01	8.40	-	1488	CTBP2
chr10	126837521	126837530	M00469:V$AP2ALPHA_01	7.20	+	1488	CTBP2
chr10	126839575	126839584	M01118:V$WT1_Q6	7.40	-	1488	CTBP2
chr10	126839733	126839746	M00623:V$CRX_Q4	8.90	-	1488	CTBP2
chr10	126839934	126839942	M01116:V$CLOCKBMAL_Q6	8.70	+	1488	CTBP2
chr10	126839957	126839967	M00187:V$USF_Q6	8.30	-	1488	CTBP2
chr10	126839957	126839967	M00322:V$MYCMAX_B	8.50	+	1488	CTBP2
chr10	126839958	126839966	M01116:V$CLOCKBMAL_Q6	8.70	+	1488	CTBP2
chr10	126840055	126840063	M00971:V$ETS_Q6	8.50	+	1488	CTBP2
chr10	127359153	127359171	M00526:V$GCNF_01	7.80	+	387718	C10orf122
chr10	127398068	127398081	M00196:V$SP1_Q6	9.20	+	26098	C10orf137
chr10	127398068	127398081	M00932:V$SP1_Q4_01	9.60	+	26098	C10orf137
chr10	127454569	127454577	M00671:V$TCF4_Q5	8.60	+	118856	MMP21
chr10	127454569	127454580	M00978:V$LEF1TCF1_Q4	9.03	+	118856	MMP21
chr10	127559094	127559107	M00412:V$AREB6_01	9.00	+	55760	DHX32
chr10	127574024	127574035	M01035:V$YY1_Q6_02	8.12	+	92565	FANK1
chr10	127575975	127575989	M00410:V$SOX9_B1	8.48	-	92565	FANK1
chr10	128065794	128065802	M00973:V$E2A_Q6	8.20	+	8038	ADAM12
chr10	128065830	128065842	M00277:V$LMO2COM_01	8.60	+	8038	ADAM12
chr10	128065830	128065842	M00414:V$AREB6_03	9.10	-	8038	ADAM12
chr10	128065831	128065842	M00693:V$E12_Q6	8.60	+	8038	ADAM12
chr10	128066288	128066308	M00615:V$MYCMAX_03	9.77	+	8038	ADAM12
chr10	128069884	128069900	M00066:V$TAL1ALPHAE47_01	10.05	+	8038	ADAM12
chr10	128069887	128069897	M00993:V$TAL1_Q6	9.00	-	8038	ADAM12
chr10	128069980	128070003	M01036:V$COUPTF_Q6	8.30	-	8038	ADAM12
chr10	128069981	128070002	M00512:V$PPARG_01	4.50	+	8038	ADAM12
chr10	128069982	128070001	M00134:V$HNF4_01	8.97	+	8038	ADAM12
chr10	128069984	128069998	M00158:V$COUP_01	9.10	-	8038	ADAM12
chr10	128069985	128069998	M00762:V$DR1_Q3	9.35	+	8038	ADAM12
chr10	128069985	128069998	M00764:V$HNF4_DR1_Q3	9.80	-	8038	ADAM12
chr10	128069985	128069998	M00765:V$COUP_DR1_Q6	8.80	-	8038	ADAM12
chr10	128069985	128069999	M01031:V$HNF4_Q6_01	10.25	+	8038	ADAM12
chr10	128070056	128070070	M01031:V$HNF4_Q6_01	9.18	-	8038	ADAM12
chr10	128070057	128070071	M00158:V$COUP_01	8.10	+	8038	ADAM12
chr10	128200066	128200082	M00290:V$FREAC2_01	9.68	-	118611	C10orf90
chr10	128882673	128882689	M00293:V$FREAC7_01	8.50	+	642938	FAM196A
chr10	128882675	128882687	M00489:V$NKX62_Q2	7.70	+	642938	FAM196A
chr10	128882677	128882685	M00471:V$TBP_01	7.80	+	642938	FAM196A
chr10	128883081	128883089	M01111:V$RBPJK_Q4	9.00	+	642938	FAM196A
chr10	128883581	128883589	M01111:V$RBPJK_Q4	9.40	+	642938	FAM196A
chr10	128883699	128883707	M01116:V$CLOCKBMAL_Q6	8.40	-	642938	FAM196A
chr10	129237503	129237517	M00421:V$MEIS1BHOXA9_02	9.15	+	594857	NPS
chr10	129237530	129237545	M00252:V$TATA_01	9.23	+	594857	NPS
chr10	129238647	129238658	M00724:V$HNF3ALPHA_Q6	8.88	+	594857	NPS
chr10	129581232	129581251	M00134:V$HNF4_01	9.75	-	119467	CLRN3
chr10	129581234	129581248	M01031:V$HNF4_Q6_01	11.00	-	119467	CLRN3
chr10	129581235	129581248	M00762:V$DR1_Q3	8.60	-	119467	CLRN3
chr10	129581235	129581248	M00763:V$PPAR_DR1_Q2	9.10	+	119467	CLRN3
chr10	129581235	129581248	M00764:V$HNF4_DR1_Q3	10.10	+	119467	CLRN3
chr10	129581235	129581249	M00158:V$COUP_01	10.18	+	119467	CLRN3
chr10	129581235	129581252	M00528:V$PPARG_03	9.00	-	119467	CLRN3
chr10	13083820	13083830	M00933:V$SP1_Q2_01	10.13	-	83643	CCDC3
chr10	131649114	131649122	M00493:V$STAT5A_03	6.40	-	253738	EBF3
chr10	131649114	131649122	M00494:V$STAT6_01	6.40	-	253738	EBF3
chr10	131649757	131649774	M00206:V$HNF1_C	8.30	+	253738	EBF3
chr10	131649759	131649773	M00463:V$POU3F2_01	7.10	+	253738	EBF3
chr10	131649782	131649795	M00137:V$OCT1_03	7.30	+	253738	EBF3
chr10	131649789	131649799	M00464:V$POU3F2_02	8.90	+	253738	EBF3
chr10	131649791	131649805	M00476:V$FOXO4_02	8.00	+	253738	EBF3
chr10	131649852	131649866	M00158:V$COUP_01	8.90	+	253738	EBF3
chr10	131650272	131650290	M00422:V$FOXJ2_01	8.30	+	253738	EBF3
chr10	131650273	131650289	M00293:V$FREAC7_01	8.80	+	253738	EBF3
chr10	131650925	131650937	M00770:V$CEBP_Q3	7.30	-	253738	EBF3
chr10	131651019	131651027	M01029:V$TFE_Q6	9.00	+	253738	EBF3
chr10	131653861	131653873	M00248:V$OCT1_07	9.10	+	253738	EBF3
chr10	131653865	131653875	M00510:V$LHX3_01	8.10	+	253738	EBF3
chr10	131653928	131653938	M01044:V$TBX5_Q5	8.50	-	253738	EBF3
chr10	131653979	131653991	M00964:V$PXR_Q2	9.40	+	253738	EBF3
chr10	131653981	131653996	M00132:V$HNF1_01	8.50	+	253738	EBF3
chr10	131653981	131653999	M00416:V$CART1_01	8.90	+	253738	EBF3
chr10	131653990	131654004	M00116:V$CEBPA_01	7.30	+	253738	EBF3
chr10	131653992	131654004	M00770:V$CEBP_Q3	7.00	-	253738	EBF3
chr10	131653998	131654008	M00462:V$GATA6_01	6.80	+	253738	EBF3
chr10	131654013	131654021	M00671:V$TCF4_Q5	8.00	-	253738	EBF3
chr10	131654088	131654102	M00423:V$FOXJ2_02	8.10	+	253738	EBF3
chr10	131654112	131654125	M00137:V$OCT1_03	7.60	+	253738	EBF3
chr10	131654174	131654186	M00436:V$IPF1_Q4	8.00	+	253738	EBF3
chr10	131654174	131654187	M00767:V$FXR_IR1_Q6	9.40	+	253738	EBF3
chr10	131654176	131654188	M00964:V$PXR_Q2	8.60	-	253738	EBF3
chr10	131654499	131654511	M00746:V$ELF1_Q6	8.00	-	253738	EBF3
chr10	131654599	131654608	M00918:V$E2F_Q3_01	8.60	-	253738	EBF3
chr10	131654599	131654608	M00939:V$E2F1_Q4_01	8.90	-	253738	EBF3
chr10	131654600	131654608	M00428:V$E2F1_Q3	6.70	-	253738	EBF3
chr10	131654617	131654630	M00137:V$OCT1_03	7.70	-	253738	EBF3
chr10	131654622	131654634	M00770:V$CEBP_Q3	7.20	-	253738	EBF3
chr10	131654622	131654634	M00912:V$CEBP_Q2_01	7.70	+	253738	EBF3
chr10	131654802	131654817	M00772:V$IRF_Q6	8.80	-	253738	EBF3
chr10	131654802	131654825	M00138:V$OCT1_04	8.00	+	253738	EBF3
chr10	131654804	131654823	M00135:V$OCT1_01	8.00	+	253738	EBF3
chr10	131654806	131654821	M00195:V$OCT1_Q6	9.50	+	253738	EBF3
chr10	131654808	131654821	M00210:V$OCT_C	9.50	-	253738	EBF3
chr10	131654809	131654819	M00342:V$OCT1_B	10.70	+	253738	EBF3
chr10	131654809	131654820	M00795:V$OCT_Q6	9.10	-	253738	EBF3
chr10	131654809	131654820	M00930:V$OCT1_Q5_01	9.20	-	253738	EBF3
chr10	131654825	131654845	M00069:V$YY1_02	9.30	+	253738	EBF3
chr10	131654827	131654843	M00065:V$TAL1BETAE47_01	9.10	-	253738	EBF3
chr10	131654827	131654843	M00070:V$TAL1BETAITF2_01	9.20	-	253738	EBF3
chr10	131654830	131654839	M00793:V$YY1_Q6	7.70	+	253738	EBF3
chr10	131654830	131654840	M00993:V$TAL1_Q6	8.40	+	253738	EBF3
chr10	13181997	13182007	M00931:V$SP1_Q6_01	10.83	+	10133	OPTN
chr10	132999999	133000009	M00931:V$SP1_Q6_01	9.70	-	256536	TCERG1L
chr10	133001417	133001433	M00291:V$FREAC3_01	8.40	-	256536	TCERG1L
chr10	133001419	133001434	M00195:V$OCT1_Q6	10.30	-	256536	TCERG1L
chr10	133001420	133001431	M00795:V$OCT_Q6	9.68	+	256536	TCERG1L
chr10	133001420	133001431	M00930:V$OCT1_Q5_01	9.78	+	256536	TCERG1L
chr10	133643572	133643594	M00232:V$MEF2_03	6.92	+	664	BNIP3
chr10	133643574	133643589	M00252:V$TATA_01	8.97	-	664	BNIP3
chr10	133643574	133643596	M00232:V$MEF2_03	7.02	-	664	BNIP3
chr10	133643574	133643596	M00233:V$MEF2_04	5.47	-	664	BNIP3
chr10	133643575	133643592	M00407:V$RSRFC4_Q2	9.70	-	664	BNIP3
chr10	133643576	133643592	M00026:V$RSRFC4_01	8.85	+	664	BNIP3
chr10	133643580	133643590	M00216:V$TATA_C	9.90	-	664	BNIP3
chr10	133643650	133643658	M00926:V$AP1_Q4_01	8.40	-	664	BNIP3
chr10	133643650	133643659	M00925:V$AP1_Q6_01	8.40	+	664	BNIP3
chr10	133643650	133643661	M00037:V$NFE2_01	11.90	-	664	BNIP3
chr10	133643650	133643661	M00983:V$MAF_Q6_01	10.60	-	664	BNIP3
chr10	133644331	133644344	M00762:V$DR1_Q3	8.83	+	664	BNIP3
chr10	133644331	133644344	M00765:V$COUP_DR1_Q6	8.55	-	664	BNIP3
chr10	133848211	133848225	M00454:V$MRF2_01	11.95	-	10570	DPYSL4
chr10	133968961	133968979	M00281:V$RFX1_02	10.45	+	282974	STK32C
chr10	133998318	133998330	M00746:V$ELF1_Q6	9.40	+	80313	LRRC27
chr10	133998324	133998334	M00052:V$NFKAPPAB65_01	10.50	-	80313	LRRC27
chr10	133998324	133998334	M00053:V$CREL_01	8.70	-	80313	LRRC27
chr10	134061579	134061589	M00462:V$GATA6_01	6.40	+	170394	PWWP2B
chr10	134061781	134061797	M00222:V$HAND1E47_01	9.20	-	170394	PWWP2B
chr10	134203054	134203067	M00157:V$RORA2_01	11.07	-	3632	INPP5A
chr10	134203111	134203119	M01082:V$BRCA_01	7.00	-	3632	INPP5A
chr10	134203617	134203628	M00978:V$LEF1TCF1_Q4	8.30	-	3632	INPP5A
chr10	134203620	134203628	M00671:V$TCF4_Q5	8.30	-	3632	INPP5A
chr10	134203627	134203640	M00777:V$STAT_Q6	8.30	-	3632	INPP5A
chr10	13428333	13428343	M00216:V$TATA_C	8.95	+	22929	SEPHS1
chr10	13429122	13429136	M00410:V$SOX9_B1	8.97	+	22929	SEPHS1
chr10	13429135	13429145	M00744:V$POU1F1_Q6	9.30	+	22929	SEPHS1
chr10	13430421	13430434	M00622:V$CEBPGAMMA_Q6	8.30	+	22929	SEPHS1
chr10	134449699	134449710	M00185:V$NFY_Q6	8.80	-	84504	NKX6-2
chr10	134938607	134938617	M00052:V$NFKAPPAB65_01	9.52	-	101	ADAM8
chr10	134999743	134999758	M00002:V$E47_01	8.00	-	50632	CALY
chr10	134999774	134999786	M00277:V$LMO2COM_01	9.23	+	50632	CALY
chr10	135000402	135000419	M01023:V$HSF1_Q6	9.38	+	50632	CALY
chr10	135000403	135000416	M00641:V$HSF_Q6	11.15	+	50632	CALY
chr10	135190738	135190760	M00231:V$MEF2_02	7.42	+	1571	CYP2E1
chr10	135190738	135190760	M00232:V$MEF2_03	7.92	+	1571	CYP2E1
chr10	135190740	135190761	M01011:V$HNF1_Q6_01	12.68	+	1571	CYP2E1
chr10	135190741	135190759	M00790:V$HNF1_Q6	10.70	-	1571	CYP2E1
chr10	135190742	135190758	M00026:V$RSRFC4_01	10.05	-	1571	CYP2E1
chr10	135190742	135190759	M00407:V$RSRFC4_Q2	10.20	+	1571	CYP2E1
chr10	135190743	135190758	M00132:V$HNF1_01	9.10	-	1571	CYP2E1
chr10	135190743	135190759	M00406:V$HMEF2_Q6	7.60	+	1571	CYP2E1
chr10	13667404	13667420	M00293:V$FREAC7_01	10.42	+	8559	PRPF18
chr10	13668948	13668962	M00025:V$ELK1_02	8.95	+	8559	PRPF18
chr10	14411803	14411813	M00184:V$MYOD_Q6	8.50	+	55691	FRMD4A
chr10	14411805	14411813	M00973:V$E2A_Q6	8.20	+	55691	FRMD4A
chr10	14412993	14413007	M00665:V$SP3_Q3	8.20	-	55691	FRMD4A
chr10	14857039	14857049	M00462:V$GATA6_01	6.40	+	83641	FAM107B
chr10	15036085	15036095	M00678:V$TEL2_Q6	9.40	+	64421	DCLRE1C
chr10	15041325	15041335	M00008:V$SP1_01	8.45	+	644890	MEIG1
chr10	15041325	15041335	M00931:V$SP1_Q6_01	10.95	+	644890	MEIG1
chr10	15249486	15249499	M00157:V$RORA2_01	10.77	-	9397	NMT2
chr10	15799684	15799701	M00528:V$PPARG_03	9.10	+	8516	ITGA8
chr10	15800177	15800187	M00510:V$LHX3_01	9.50	+	8516	ITGA8
chr10	15800179	15800189	M00510:V$LHX3_01	11.30	-	8516	ITGA8
chr10	15800190	15800206	M00065:V$TAL1BETAE47_01	9.20	-	8516	ITGA8
chr10	15800190	15800206	M00066:V$TAL1ALPHAE47_01	8.10	-	8516	ITGA8
chr10	15800190	15800206	M00070:V$TAL1BETAITF2_01	9.75	-	8516	ITGA8
chr10	15800191	15800203	M00532:V$RP58_01	11.70	+	8516	ITGA8
chr10	15800279	15800289	M00146:V$HSF1_01	7.70	-	8516	ITGA8
chr10	15800279	15800289	M00147:V$HSF2_01	7.50	-	8516	ITGA8
chr10	15801049	15801057	M00500:V$STAT6_02	7.00	+	8516	ITGA8
chr10	15942500	15942514	M00025:V$ELK1_02	8.73	+	80013	FAM188A
chr10	15942503	15942515	M00341:V$GABP_B	9.90	+	80013	FAM188A
chr10	16601030	16601041	M01035:V$YY1_Q6_02	8.00	+	389941	C1QL3
chr10	16601033	16601042	M00793:V$YY1_Q6	8.60	+	389941	C1QL3
chr10	16603174	16603184	M00933:V$SP1_Q2_01	8.30	-	389941	C1QL3
chr10	16603175	16603185	M00008:V$SP1_01	7.60	+	389941	C1QL3
chr10	16603175	16603185	M00931:V$SP1_Q6_01	8.80	+	389941	C1QL3
chr10	16603349	16603359	M00933:V$SP1_Q2_01	10.25	-	389941	C1QL3
chr10	16603349	16603361	M01122:V$ZNF219_01	7.90	-	389941	C1QL3
chr10	16603350	16603360	M00931:V$SP1_Q6_01	9.15	+	389941	C1QL3
chr10	16603474	16603484	M01044:V$TBX5_Q5	8.50	+	389941	C1QL3
chr10	16603475	16603489	M00421:V$MEIS1BHOXA9_02	9.20	+	389941	C1QL3
chr10	16603860	16603871	M00693:V$E12_Q6	8.83	-	389941	C1QL3
chr10	16603861	16603871	M00184:V$MYOD_Q6	8.70	+	389941	C1QL3
chr10	16603861	16603871	M00993:V$TAL1_Q6	8.40	+	389941	C1QL3
chr10	16603863	16603871	M00973:V$E2A_Q6	8.90	+	389941	C1QL3
chr10	16603906	16603914	M00471:V$TBP_01	8.90	-	389941	C1QL3
chr10	16604175	16604187	M01019:V$TBX5_01	8.60	-	389941	C1QL3
chr10	16605088	16605101	M00622:V$CEBPGAMMA_Q6	9.90	-	389941	C1QL3
chr10	16606298	16606306	M00646:V$LFA1_Q6	8.30	-	389941	C1QL3
chr10	16606559	16606570	M00418:V$TGIF_01	9.30	-	389941	C1QL3
chr10	16896827	16896837	M00678:V$TEL2_Q6	8.40	-	6251	RSU1
chr10	16896827	16896839	M00771:V$ETS_Q4	8.90	-	6251	RSU1
chr10	16896867	16896877	M01022:V$LEF1_Q2_01	8.30	+	6251	RSU1
chr10	16899484	16899503	M01007:V$SRF_Q5_02	10.03	-	6251	RSU1
chr10	16899486	16899500	M00186:V$SRF_Q6	9.60	+	6251	RSU1
chr10	16899488	16899503	M00922:V$SRF_Q5_01	8.35	+	6251	RSU1
chr10	16899726	16899737	M00807:V$EGR_Q6	8.30	+	6251	RSU1
chr10	17209038	17209048	M00462:V$GATA6_01	6.50	+	8029	CUBN
chr10	17212030	17212038	M00671:V$TCF4_Q5	8.60	+	8029	CUBN
chr10	17310554	17310564	M00931:V$SP1_Q6_01	8.60	-	7431	VIM
chr10	17310814	17310827	M01014:V$SOX_Q6	8.30	+	7431	VIM
chr10	17312153	17312163	M00931:V$SP1_Q6_01	9.15	-	7431	VIM
chr10	17313177	17313185	M00727:V$SF1_Q6	9.00	-	7431	VIM
chr10	17724330	17724341	M00795:V$OCT_Q6	8.82	-	8027	STAM
chr10	17724330	17724341	M00930:V$OCT1_Q5_01	8.62	-	8027	STAM
chr10	17834158	17834172	M00631:V$FXR_Q3	7.90	+	653567	FAM23A
chr10	17834159	17834171	M00964:V$PXR_Q2	9.70	+	653567	FAM23A
chr10	17890728	17890738	M00146:V$HSF1_01	7.80	-	4360	MRC1
chr10	17891317	17891327	M00216:V$TATA_C	9.40	+	4360	MRC1
chr10	17891332	17891340	M00971:V$ETS_Q6	7.80	+	4360	MRC1
chr10	18081125	18081139	M00631:V$FXR_Q3	7.90	+	653567	FAM23A
chr10	18081126	18081138	M00964:V$PXR_Q2	9.70	+	653567	FAM23A
chr10	18083202	18083218	M00290:V$FREAC2_01	8.93	-	653567	FAM23A
chr10	18137718	18137728	M00146:V$HSF1_01	7.80	-	4360	MRC1
chr10	18138307	18138317	M00216:V$TATA_C	9.40	+	4360	MRC1
chr10	18138322	18138330	M00971:V$ETS_Q6	7.80	+	4360	MRC1
chr10	18589574	18589583	M01118:V$WT1_Q6	7.40	-	783	CACNB2
chr10	18590721	18590734	M00821:V$NRF2_Q4	8.90	-	783	CACNB2
chr10	18590722	18590733	M00983:V$MAF_Q6_01	7.80	-	783	CACNB2
chr10	18590805	18590814	M00793:V$YY1_Q6	8.90	-	783	CACNB2
chr10	18590806	18590817	M01035:V$YY1_Q6_02	8.10	-	783	CACNB2
chr10	18590810	18590819	M00701:V$SMAD3_Q6	8.90	+	783	CACNB2
chr10	18591143	18591151	M00727:V$SF1_Q6	9.50	+	783	CACNB2
chr10	18591194	18591207	M00156:V$RORA1_01	10.02	+	783	CACNB2
chr10	18591194	18591208	M00511:V$ERR1_Q2	8.93	+	783	CACNB2
chr10	18591198	18591206	M00727:V$SF1_Q6	9.50	-	783	CACNB2
chr10	18669564	18669572	M00698:V$HEB_Q6	9.40	+	783	CACNB2
chr10	18669564	18669574	M00176:V$AP4_Q6	8.00	-	783	CACNB2
chr10	18669564	18669574	M00993:V$TAL1_Q6	8.40	+	783	CACNB2
chr10	18669566	18669580	M00916:V$CREB_Q2_01	9.72	-	783	CACNB2
chr10	18669567	18669578	M00917:V$CREB_Q4_01	9.02	+	783	CACNB2
chr10	18669568	18669580	M00177:V$CREB_Q2	9.50	+	783	CACNB2
chr10	18669592	18669605	M00932:V$SP1_Q4_01	9.20	-	783	CACNB2
chr10	18729366	18729376	M00176:V$AP4_Q6	8.00	-	783	CACNB2
chr10	18729366	18729378	M00532:V$RP58_01	8.80	-	783	CACNB2
chr10	18980058	18980067	M00706:V$TFIII_Q6	8.80	-	221078	NSUN6
chr10	18988165	18988175	M00678:V$TEL2_Q6	8.80	-	221079	ARL5B
chr10	18988166	18988174	M00492:V$STAT1_02	7.70	-	221079	ARL5B
chr10	20144431	20144447	M00007:V$ELK1_01	9.45	-	84898	PLXDC2
chr10	20145044	20145054	M01044:V$TBX5_Q5	8.50	-	84898	PLXDC2
chr10	21226797	21226807	M00510:V$LHX3_01	9.10	+	10529	NEBL
chr10	21474886	21474899	M00156:V$RORA1_01	9.55	+	387638	C10orf113
chr10	21474907	21474925	M00281:V$RFX1_02	10.22	+	387638	C10orf113
chr10	21475112	21475125	M00156:V$RORA1_01	9.82	+	387638	C10orf113
chr10	21475112	21475125	M00157:V$RORA2_01	11.97	+	387638	C10orf113
chr10	21475537	21475555	M00279:V$MIF1_01	10.75	-	387638	C10orf113
chr10	21475537	21475555	M00790:V$HNF1_Q6	9.05	-	387638	C10orf113
chr10	21475538	21475555	M00280:V$RFX1_01	10.50	+	387638	C10orf113
chr10	21475538	21475556	M00279:V$MIF1_01	8.85	+	387638	C10orf113
chr10	21504636	21504647	M00724:V$HNF3ALPHA_Q6	9.75	-	10529	NEBL
chr10	21504636	21504649	M00791:V$HNF3_Q6	8.95	+	10529	NEBL
chr10	21823556	21823571	M00769:V$AML_Q6	8.88	+	399726	C10orf114
chr10	21823617	21823632	M00769:V$AML_Q6	8.60	+	399726	C10orf114
chr10	21825022	21825033	M00807:V$EGR_Q6	9.70	-	399726	C10orf114
chr10	21825090	21825104	M00410:V$SOX9_B1	8.50	-	399726	C10orf114
chr10	21825091	21825101	M01022:V$LEF1_Q2_01	8.80	-	399726	C10orf114
chr10	21825092	21825103	M00978:V$LEF1TCF1_Q4	9.70	+	399726	C10orf114
chr10	21826160	21826169	M01118:V$WT1_Q6	7.60	+	399726	C10orf114
chr10	21826459	21826471	M00248:V$OCT1_07	7.60	+	399726	C10orf114
chr10	21826463	21826473	M00510:V$LHX3_01	8.10	+	399726	C10orf114
chr10	21826465	21826475	M00510:V$LHX3_01	9.40	-	399726	C10orf114
chr10	21826467	21826475	M01117:V$OTX_Q1	7.90	-	399726	C10orf114
chr10	21826784	21826797	M01014:V$SOX_Q6	8.10	+	399726	C10orf114
chr10	21826852	21826865	M00619:V$ALX4_01	7.60	+	399726	C10orf114
chr10	21826856	21826869	M00137:V$OCT1_03	7.30	+	399726	C10orf114
chr10	21826857	21826875	M00416:V$CART1_01	8.60	-	399726	C10orf114
chr10	21826878	21826888	M00510:V$LHX3_01	10.20	+	399726	C10orf114
chr10	21826879	21826891	M00489:V$NKX62_Q2	8.00	-	399726	C10orf114
chr10	21826880	21826890	M00510:V$LHX3_01	8.80	-	399726	C10orf114
chr10	21826967	21826985	M00802:V$PIT1_Q6	8.80	-	399726	C10orf114
chr10	21827014	21827023	M00486:V$PAX2_02	6.60	-	399726	C10orf114
chr10	21827035	21827056	M01011:V$HNF1_Q6_01	8.98	+	399726	C10orf114
chr10	21827036	21827054	M00790:V$HNF1_Q6	8.55	-	399726	C10orf114
chr10	21827040	21827052	M00095:V$CDP_01	9.20	+	399726	C10orf114
chr10	21827040	21827052	M00489:V$NKX62_Q2	7.40	+	399726	C10orf114
chr10	21827042	21827054	M00489:V$NKX62_Q2	8.20	-	399726	C10orf114
chr10	21827043	21827053	M00510:V$LHX3_01	10.90	-	399726	C10orf114
chr10	21827045	21827055	M00510:V$LHX3_01	9.00	+	399726	C10orf114
chr10	21827458	21827468	M01044:V$TBX5_Q5	8.50	+	399726	C10orf114
chr10	21827982	21827990	M01111:V$RBPJK_Q4	9.00	+	399726	C10orf114
chr10	21828005	21828016	M00482:V$PITX2_Q2	8.00	-	399726	C10orf114
chr10	21828100	21828115	M00124:V$PBX1_02	8.68	+	399726	C10orf114
chr10	21828144	21828154	M00694:V$E4F1_Q6	9.10	+	399726	C10orf114
chr10	21828145	21828153	M00483:V$ATF6_01	10.20	-	399726	C10orf114
chr10	21828193	21828206	M00821:V$NRF2_Q4	9.40	+	399726	C10orf114
chr10	21828234	21828250	M00205:V$GRE_C	8.10	+	399726	C10orf114
chr10	21828380	21828401	M01011:V$HNF1_Q6_01	8.50	+	399726	C10orf114
chr10	21828381	21828399	M00790:V$HNF1_Q6	7.90	-	399726	C10orf114
chr10	21828383	21828398	M00132:V$HNF1_01	8.30	-	399726	C10orf114
chr10	21828387	21828401	M00463:V$POU3F2_01	7.60	-	399726	C10orf114
chr10	21828388	21828398	M00510:V$LHX3_01	9.00	-	399726	C10orf114
chr10	21828494	21828504	M00272:V$P53_02	8.50	+	399726	C10orf114
chr10	21852216	21852228	M00632:V$GATA4_Q3	8.10	-	387640	C10orf140
chr10	21852228	21852247	M00134:V$HNF4_01	8.35	+	387640	C10orf140
chr10	21852284	21852302	M01012:V$HNF3_Q6_01	10.10	-	387640	C10orf140
chr10	21852285	21852301	M00291:V$FREAC3_01	9.40	+	387640	C10orf140
chr10	21852285	21852301	M00293:V$FREAC7_01	8.20	+	387640	C10orf140
chr10	21852286	21852297	M00724:V$HNF3ALPHA_Q6	8.40	-	387640	C10orf140
chr10	21852286	21852299	M00791:V$HNF3_Q6	8.80	+	387640	C10orf140
chr10	21852291	21852304	M00809:V$FOX_Q2	8.70	-	387640	C10orf140
chr10	21852384	21852392	M00640:V$HOXA4_Q2	7.80	-	387640	C10orf140
chr10	21852551	21852562	M00724:V$HNF3ALPHA_Q6	9.32	+	387640	C10orf140
chr10	21852728	21852741	M00641:V$HSF_Q6	7.90	+	387640	C10orf140
chr10	21852763	21852776	M00775:V$NFY_Q6_01	9.30	+	387640	C10orf140
chr10	21852764	21852778	M00209:V$NFY_C	8.70	-	387640	C10orf140
chr10	21852766	21852777	M00185:V$NFY_Q6	9.30	+	387640	C10orf140
chr10	21853498	21853519	M00327:V$PAX3_B	8.20	-	387640	C10orf140
chr10	21853754	21853768	M00410:V$SOX9_B1	9.00	+	387640	C10orf140
chr10	21853755	21853766	M00978:V$LEF1TCF1_Q4	10.00	-	387640	C10orf140
chr10	21853756	21853768	M00632:V$GATA4_Q3	9.00	+	387640	C10orf140
chr10	21853757	21853767	M01022:V$LEF1_Q2_01	8.80	+	387640	C10orf140
chr10	21854394	21854406	M00123:V$MYCMAX_02	8.40	+	387640	C10orf140
chr10	21854496	21854508	M00532:V$RP58_01	7.70	-	387640	C10orf140
chr10	21854665	21854673	M00658:V$PU1_Q6	8.40	+	387640	C10orf140
chr10	21854796	21854810	M00476:V$FOXO4_02	8.95	-	387640	C10orf140
chr10	21855045	21855055	M00933:V$SP1_Q2_01	9.80	+	387640	C10orf140
chr10	21855046	21855060	M00982:V$KROX_Q6	8.30	+	387640	C10orf140
chr10	21855048	21855060	M01122:V$ZNF219_01	8.20	+	387640	C10orf140
chr10	21855049	21855059	M00931:V$SP1_Q6_01	10.40	-	387640	C10orf140
chr10	21855050	21855060	M00933:V$SP1_Q2_01	10.30	+	387640	C10orf140
chr10	21855252	21855263	M00807:V$EGR_Q6	8.10	-	387640	C10orf140
chr10	21857227	21857239	M00248:V$OCT1_07	8.00	-	387640	C10orf140
chr10	21860247	21860257	M00260:V$HLF_01	9.20	+	8028	MLLT10
chr10	21860267	21860282	M01010:V$HMGIY_Q3	8.00	+	8028	MLLT10
chr10	21862156	21862166	M00510:V$LHX3_01	8.43	-	8028	MLLT10
chr10	21862158	21862166	M01117:V$OTX_Q1	7.90	-	8028	MLLT10
chr10	21863071	21863080	M00706:V$TFIII_Q6	8.80	+	8028	MLLT10
chr10	21863108	21863117	M00976:V$AHRHIF_Q6	8.20	-	8028	MLLT10
chr10	21863326	21863334	M00083:V$MZF1_01	7.90	+	8028	MLLT10
chr10	22645310	22645324	M00121:V$USF_01	9.75	+	23412	COMMD3
chr10	22645311	22645321	M01034:V$EBOX_Q6_01	8.80	-	23412	COMMD3
chr10	22645311	22645323	M00123:V$MYCMAX_02	9.90	-	23412	COMMD3
chr10	22645311	22645323	M00796:V$USF_Q6_01	10.40	-	23412	COMMD3
chr10	22645312	22645322	M00187:V$USF_Q6	8.70	+	23412	COMMD3
chr10	22645312	22645323	M00220:V$SREBP1_01	9.20	-	23412	COMMD3
chr10	22645313	22645321	M01116:V$CLOCKBMAL_Q6	8.40	-	23412	COMMD3
chr10	22649550	22649562	M00189:V$AP2_Q6	9.48	-	648	BMI1
chr10	22649754	22649767	M00196:V$SP1_Q6	12.20	+	648	BMI1
chr10	22649754	22649767	M00932:V$SP1_Q4_01	11.45	+	648	BMI1
chr10	22649755	22649765	M00933:V$SP1_Q2_01	11.00	-	648	BMI1
chr10	22649755	22649767	M01122:V$ZNF219_01	8.05	-	648	BMI1
chr10	22649756	22649766	M00008:V$SP1_01	8.70	+	648	BMI1
chr10	22649756	22649766	M00931:V$SP1_Q6_01	10.70	+	648	BMI1
chr10	22651091	22651101	M01022:V$LEF1_Q2_01	8.80	-	648	BMI1
chr10	22651218	22651233	M00252:V$TATA_01	9.07	-	648	BMI1
chr10	22651224	22651234	M00216:V$TATA_C	9.20	-	648	BMI1
chr10	22651297	22651311	M00423:V$FOXJ2_02	8.88	-	648	BMI1
chr10	22651302	22651314	M00436:V$IPF1_Q4	8.10	-	648	BMI1
chr10	22651306	22651316	M00464:V$POU3F2_02	8.90	-	648	BMI1
chr10	22651351	22651360	M00793:V$YY1_Q6	7.80	-	648	BMI1
chr10	22651352	22651363	M01035:V$YY1_Q6_02	8.60	-	648	BMI1
chr10	22651812	22651827	M00132:V$HNF1_01	10.70	+	648	BMI1
chr10	22673389	22673401	M00277:V$LMO2COM_01	9.00	-	9576	SPAG6
chr10	22673390	22673400	M00176:V$AP4_Q6	8.45	-	9576	SPAG6
chr10	22674345	22674359	M00513:V$ATF3_Q6	9.50	+	9576	SPAG6
chr10	23256952	23256966	M00626:V$EFC_Q6	8.62	-	219681	ARMC3
chr10	23521220	23521236	M00235:V$AHRARNT_01	9.40	+	256297	PTF1A
chr10	23521221	23521240	M00237:V$AHRARNT_02	6.00	+	256297	PTF1A
chr10	23521225	23521236	M00778:V$AHR_Q5	8.80	+	256297	PTF1A
chr10	23521378	23521388	M00933:V$SP1_Q2_01	8.60	-	256297	PTF1A
chr10	23521379	23521387	M00649:V$MAZ_Q6	8.40	+	256297	PTF1A
chr10	23521379	23521389	M00931:V$SP1_Q6_01	8.50	+	256297	PTF1A
chr10	23522965	23522977	M00489:V$NKX62_Q2	7.70	-	256297	PTF1A
chr10	23524310	23524323	M00157:V$RORA2_01	7.80	-	256297	PTF1A
chr10	23673003	23673012	M00975:V$RFX_Q6	7.60	+	256815	C10orf67
chr10	23767977	23767991	M00474:V$FOXO1_02	8.50	-	220213	OTUD1
chr10	23767977	23767991	M00476:V$FOXO4_02	11.20	-	220213	OTUD1
chr10	23767977	23767991	M00477:V$FOXO3_01	10.05	-	220213	OTUD1
chr10	23767992	23768005	M00196:V$SP1_Q6	10.95	-	220213	OTUD1
chr10	23767992	23768005	M00932:V$SP1_Q4_01	10.15	-	220213	OTUD1
chr10	23767993	23768003	M00008:V$SP1_01	7.60	-	220213	OTUD1
chr10	23767993	23768003	M00931:V$SP1_Q6_01	9.20	-	220213	OTUD1
chr10	23767994	23768004	M00933:V$SP1_Q2_01	9.20	+	220213	OTUD1
chr10	23770910	23770921	M00983:V$MAF_Q6_01	7.90	+	220213	OTUD1
chr10	24021468	24021481	M00775:V$NFY_Q6_01	8.73	+	56243	KIAA1217
chr10	24021471	24021482	M00185:V$NFY_Q6	9.20	+	56243	KIAA1217
chr10	24021708	24021722	M00476:V$FOXO4_02	9.05	+	56243	KIAA1217
chr10	24021708	24021722	M00477:V$FOXO3_01	9.45	+	56243	KIAA1217
chr10	24021843	24021855	M00045:V$E4BP4_01	10.42	+	56243	KIAA1217
chr10	24021845	24021853	M00040:V$CREBP1_01	8.30	-	56243	KIAA1217
chr10	24023598	24023611	M00196:V$SP1_Q6	8.18	-	56243	KIAA1217
chr10	24023598	24023611	M00932:V$SP1_Q4_01	8.57	-	56243	KIAA1217
chr10	24023600	24023610	M00933:V$SP1_Q2_01	8.20	+	56243	KIAA1217
chr10	24023642	24023654	M00113:V$CREB_02	9.40	+	56243	KIAA1217
chr10	24023642	24023656	M00916:V$CREB_Q2_01	9.10	-	56243	KIAA1217
chr10	24023643	24023654	M00917:V$CREB_Q4_01	9.25	+	56243	KIAA1217
chr10	24023643	24023657	M00513:V$ATF3_Q6	10.40	-	56243	KIAA1217
chr10	24023644	24023656	M00177:V$CREB_Q2	10.00	+	56243	KIAA1217
chr10	24023644	24023656	M00178:V$CREB_Q4	10.50	+	56243	KIAA1217
chr10	24023644	24023656	M00179:V$CREBP1_Q2	10.20	-	56243	KIAA1217
chr10	24023644	24023656	M00514:V$ATF4_Q2	9.10	+	56243	KIAA1217
chr10	24023644	24023658	M00916:V$CREB_Q2_01	10.30	+	56243	KIAA1217
chr10	24023645	24023654	M00981:V$CREBATF_Q6	9.50	+	56243	KIAA1217
chr10	24023646	24023654	M00039:V$CREB_01	9.70	+	56243	KIAA1217
chr10	24023646	24023654	M00041:V$CREBP1CJUN_01	10.00	+	56243	KIAA1217
chr10	24023646	24023655	M00981:V$CREBATF_Q6	8.80	-	56243	KIAA1217
chr10	24023646	24023657	M00917:V$CREB_Q4_01	8.70	-	56243	KIAA1217
chr10	24024113	24024122	M00927:V$AP4_Q6_01	7.60	+	56243	KIAA1217
chr10	24536797	24536811	M00511:V$ERR1_Q2	9.77	+	56243	KIAA1217
chr10	24537138	24537154	M00293:V$FREAC7_01	8.40	+	56243	KIAA1217
chr10	24537139	24537150	M00724:V$HNF3ALPHA_Q6	9.10	-	56243	KIAA1217
chr10	24537139	24537152	M00791:V$HNF3_Q6	8.70	+	56243	KIAA1217
chr10	24537140	24537152	M00489:V$NKX62_Q2	8.30	+	56243	KIAA1217
chr10	24537140	24537153	M00289:V$HFH3_01	9.00	-	56243	KIAA1217
chr10	24537140	24537153	M00742:V$HFH4_01	6.90	-	56243	KIAA1217
chr10	24537141	24537153	M00130:V$FOXD3_01	10.00	-	56243	KIAA1217
chr10	24539105	24539122	M00528:V$PPARG_03	8.45	+	56243	KIAA1217
chr10	24539112	24539124	M00413:V$AREB6_02	8.60	-	56243	KIAA1217
chr10	24539115	24539125	M01044:V$TBX5_Q5	8.50	-	56243	KIAA1217
chr10	24539155	24539163	M00926:V$AP1_Q4_01	8.40	-	56243	KIAA1217
chr10	24539155	24539164	M00925:V$AP1_Q6_01	8.30	+	56243	KIAA1217
chr10	24539155	24539166	M00983:V$MAF_Q6_01	8.25	-	56243	KIAA1217
chr10	24539174	24539184	M00342:V$OCT1_B	8.60	+	56243	KIAA1217
chr10	25054588	25054601	M00210:V$OCT_C	9.90	-	57584	ARHGAP21
chr10	25054589	25054599	M00342:V$OCT1_B	9.88	+	57584	ARHGAP21
chr10	25279698	25279708	M00054:V$NFKAPPAB_01	9.95	+	56952	PRTFDC1
chr10	25343878	25343888	M00473:V$FOXO1_01	8.60	+	219670	ENKUR
chr10	25343878	25343888	M00473:V$FOXO1_01	8.60	+	79896	THNSL1
chr10	25503606	25503620	M00186:V$SRF_Q6	8.20	+	57512	GPR158
chr10	25503646	25503660	M00257:V$RREB1_01	8.90	-	57512	GPR158
chr10	25505828	25505836	M00926:V$AP1_Q4_01	7.90	+	57512	GPR158
chr10	26543077	26543089	M00436:V$IPF1_Q4	9.60	+	2572	GAD2
chr10	26543088	26543100	M00489:V$NKX62_Q2	8.40	-	2572	GAD2
chr10	26543110	26543122	M00160:V$SRY_02	9.30	-	2572	GAD2
chr10	26544737	26544749	M00130:V$FOXD3_01	8.70	+	2572	GAD2
chr10	26544786	26544799	M00424:V$NKX61_01	10.50	+	2572	GAD2
chr10	26546381	26546399	M00929:V$MYOD_Q6_01	9.65	-	2572	GAD2
chr10	26546384	26546395	M00693:V$E12_Q6	8.75	-	2572	GAD2
chr10	26546387	26546395	M00973:V$E2A_Q6	8.55	+	2572	GAD2
chr10	27189816	27189824	M00971:V$ETS_Q6	7.80	+	10006	ABI1
chr10	27483278	27483287	M00793:V$YY1_Q6	8.35	-	10730	YME1L1
chr10	27483278	27483287	M00793:V$YY1_Q6	8.35	-	84930	MASTL
chr10	27483353	27483367	M00025:V$ELK1_02	8.55	-	10730	YME1L1
chr10	27483353	27483367	M00025:V$ELK1_02	8.55	-	84930	MASTL
chr10	27484249	27484259	M00694:V$E4F1_Q6	8.30	+	10730	YME1L1
chr10	27484249	27484259	M00694:V$E4F1_Q6	8.30	+	84930	MASTL
chr10	27484250	27484258	M00041:V$CREBP1CJUN_01	9.55	-	10730	YME1L1
chr10	27484250	27484258	M00041:V$CREBP1CJUN_01	9.55	-	84930	MASTL
chr10	27484250	27484259	M00981:V$CREBATF_Q6	9.20	-	10730	YME1L1
chr10	27484250	27484259	M00981:V$CREBATF_Q6	9.20	-	84930	MASTL
chr10	27569753	27569766	M00196:V$SP1_Q6	10.00	-	91452	ACBD5
chr10	27569753	27569766	M00932:V$SP1_Q4_01	9.62	-	91452	ACBD5
chr10	27569754	27569764	M00008:V$SP1_01	8.20	-	91452	ACBD5
chr10	27569754	27569764	M00931:V$SP1_Q6_01	11.20	-	91452	ACBD5
chr10	27569755	27569765	M00933:V$SP1_Q2_01	9.40	+	91452	ACBD5
chr10	27571062	27571071	M00223:V$STAT_01	9.10	-	91452	ACBD5
chr10	27833007	27833020	M00196:V$SP1_Q6	8.62	+	22931	RAB18
chr10	27833007	27833020	M00932:V$SP1_Q4_01	8.20	+	22931	RAB18
chr10	27833009	27833019	M00931:V$SP1_Q6_01	9.35	+	22931	RAB18
chr10	28072533	28072546	M00196:V$SP1_Q6	9.23	+	283078	MKX
chr10	28072533	28072546	M00932:V$SP1_Q4_01	9.10	+	283078	MKX
chr10	28072535	28072545	M00931:V$SP1_Q6_01	8.73	+	283078	MKX
chr10	28074774	28074786	M00941:V$MEF2_Q6_01	8.82	+	283078	MKX
chr10	28074775	28074791	M00291:V$FREAC3_01	10.50	-	283078	MKX
chr10	28864085	28864108	M00138:V$OCT1_04	9.78	+	51322	WAC
chr10	29005159	29005173	M00631:V$FXR_Q3	9.10	+	25805	BAMBI
chr10	29005743	29005762	M00135:V$OCT1_01	7.40	+	25805	BAMBI
chr10	29005750	29005768	M00416:V$CART1_01	9.20	-	25805	BAMBI
chr10	29005752	29005760	M00640:V$HOXA4_Q2	7.50	-	25805	BAMBI
chr10	29006388	29006398	M00931:V$SP1_Q6_01	10.05	+	25805	BAMBI
chr10	29008012	29008030	M00422:V$FOXJ2_01	11.30	-	25805	BAMBI
chr10	29008012	29008030	M01012:V$HNF3_Q6_01	9.40	+	25805	BAMBI
chr10	29008013	29008029	M00293:V$FREAC7_01	9.50	-	25805	BAMBI
chr10	29008014	29008027	M00742:V$HFH4_01	8.90	+	25805	BAMBI
chr10	29008014	29008027	M00809:V$FOX_Q2	9.80	+	25805	BAMBI
chr10	29008015	29008027	M00489:V$NKX62_Q2	7.70	-	25805	BAMBI
chr10	29008015	29008028	M00791:V$HNF3_Q6	9.10	-	25805	BAMBI
chr10	29008016	29008034	M00422:V$FOXJ2_01	10.50	-	25805	BAMBI
chr10	29008016	29008034	M01012:V$HNF3_Q6_01	9.80	+	25805	BAMBI
chr10	29008017	29008028	M00724:V$HNF3ALPHA_Q6	9.00	+	25805	BAMBI
chr10	29008017	29008033	M00291:V$FREAC3_01	8.00	-	25805	BAMBI
chr10	29008018	29008030	M00130:V$FOXD3_01	9.30	+	25805	BAMBI
chr10	29008018	29008031	M00289:V$HFH3_01	9.40	+	25805	BAMBI
chr10	29008018	29008031	M00742:V$HFH4_01	7.70	+	25805	BAMBI
chr10	29008018	29008031	M00809:V$FOX_Q2	8.00	+	25805	BAMBI
chr10	29008019	29008032	M00791:V$HNF3_Q6	8.70	-	25805	BAMBI
chr10	29008020	29008032	M00639:V$HNF6_Q6	8.30	-	25805	BAMBI
chr10	29008021	29008032	M00724:V$HNF3ALPHA_Q6	9.10	+	25805	BAMBI
chr10	29008022	29008038	M00145:V$BRN2_01	9.00	-	25805	BAMBI
chr10	29008022	29008048	M00999:V$AIRE_01	10.60	+	25805	BAMBI
chr10	29008146	29008155	M00278:V$LMO2COM_02	7.90	+	25805	BAMBI
chr10	29008165	29008178	M00619:V$ALX4_01	7.60	+	25805	BAMBI
chr10	29008166	29008179	M00137:V$OCT1_03	7.70	+	25805	BAMBI
chr10	29008174	29008186	M00489:V$NKX62_Q2	7.70	+	25805	BAMBI
chr10	29008177	29008185	M00640:V$HOXA4_Q2	7.80	+	25805	BAMBI
chr10	29008184	29008199	M01105:V$ZBRK1_01	7.70	+	25805	BAMBI
chr10	29008379	29008389	M00678:V$TEL2_Q6	8.40	-	25805	BAMBI
chr10	29009327	29009335	M00971:V$ETS_Q6	8.40	+	25805	BAMBI
chr10	29963349	29963362	M00622:V$CEBPGAMMA_Q6	9.20	+	6840	SVIL
chr10	29963352	29963367	M01010:V$HMGIY_Q3	8.70	+	6840	SVIL
chr10	29963836	29963848	M00095:V$CDP_01	8.50	-	6840	SVIL
chr10	29963922	29963940	M00810:V$SRF_Q4	9.65	-	6840	SVIL
chr10	29963924	29963939	M00922:V$SRF_Q5_01	8.90	-	6840	SVIL
chr10	29963927	29963941	M00186:V$SRF_Q6	10.30	-	6840	SVIL
chr10	29963930	29963940	M00216:V$TATA_C	8.90	-	6840	SVIL
chr10	29964005	29964015	M00175:V$AP4_Q5	8.40	+	6840	SVIL
chr10	30386106	30386114	M01117:V$OTX_Q1	7.90	+	57608	KIAA1462
chr10	30760498	30760515	M00407:V$RSRFC4_Q2	11.05	-	1326	MAP3K8
chr10	30760500	30760512	M00941:V$MEF2_Q6_01	9.20	+	1326	MAP3K8
chr10	30762924	30762938	M00194:V$NFKB_Q6	8.47	-	1326	MAP3K8
chr10	30762925	30762935	M00052:V$NFKAPPAB65_01	10.50	+	1326	MAP3K8
chr10	30762925	30762935	M00053:V$CREL_01	9.00	+	1326	MAP3K8
chr10	30762926	30762936	M00052:V$NFKAPPAB65_01	9.50	-	1326	MAP3K8
chr10	30762926	30762936	M00053:V$CREL_01	8.80	-	1326	MAP3K8
chr10	30762926	30762936	M00054:V$NFKAPPAB_01	10.10	-	1326	MAP3K8
chr10	30764971	30764984	M00622:V$CEBPGAMMA_Q6	10.30	-	1326	MAP3K8
chr10	31328650	31328663	M00289:V$HFH3_01	10.33	+	220929	ZNF438
chr10	31328651	31328664	M00791:V$HNF3_Q6	9.15	-	220929	ZNF438
chr10	31328653	31328664	M00724:V$HNF3ALPHA_Q6	9.27	+	220929	ZNF438
chr10	31360761	31360774	M00062:V$IRF1_01	7.90	-	220929	ZNF438
chr10	31360763	31360777	M00420:V$MEIS1AHOXA9_01	7.70	+	220929	ZNF438
chr10	31360777	31360789	M00245:V$EGR3_01	7.00	+	220929	ZNF438
chr10	31360798	31360807	M00981:V$CREBATF_Q6	9.50	+	220929	ZNF438
chr10	31360799	31360807	M00039:V$CREB_01	9.70	+	220929	ZNF438
chr10	31360799	31360807	M00041:V$CREBP1CJUN_01	10.00	+	220929	ZNF438
chr10	31361418	31361430	M00341:V$GABP_B	10.30	-	220929	ZNF438
chr10	31361419	31361433	M00025:V$ELK1_02	8.20	-	220929	ZNF438
chr10	31648072	31648080	M00083:V$MZF1_01	7.90	+	6935	ZEB1
chr10	31649996	31650008	M00746:V$ELF1_Q6	8.70	+	6935	ZEB1
chr10	31650576	31650588	M01037:V$GLI_Q2	8.52	-	6935	ZEB1
chr10	31650577	31650586	M00449:V$ZIC2_01	6.90	-	6935	ZEB1
chr10	31650692	31650701	M00925:V$AP1_Q6_01	7.60	+	6935	ZEB1
chr10	31650860	31650868	M00649:V$MAZ_Q6	8.63	+	6935	ZEB1
chr10	31650978	31650988	M00473:V$FOXO1_01	8.50	+	6935	ZEB1
chr10	31650979	31650991	M00160:V$SRY_02	9.50	+	6935	ZEB1
chr10	32255451	32255466	M00772:V$IRF_Q6	10.30	+	94134	ARHGAP12
chr10	32255453	32255465	M00699:V$ICSBP_Q6	9.00	-	94134	ARHGAP12
chr10	32255455	32255466	M00972:V$IRF_Q6_01	10.30	-	94134	ARHGAP12
chr10	32257749	32257757	M00649:V$MAZ_Q6	8.40	+	94134	ARHGAP12
chr10	32257756	32257767	M00808:V$PAX_Q6	10.25	-	94134	ARHGAP12
chr10	32259465	32259477	M00941:V$MEF2_Q6_01	9.10	-	94134	ARHGAP12
chr10	32259545	32259562	M00206:V$HNF1_C	9.10	-	94134	ARHGAP12
chr10	32259550	32259562	M00941:V$MEF2_Q6_01	8.50	-	94134	ARHGAP12
chr10	32384518	32384536	M00929:V$MYOD_Q6_01	9.20	+	3799	KIF5B
chr10	32384521	32384533	M00277:V$LMO2COM_01	9.00	+	3799	KIF5B
chr10	32385108	32385116	M00492:V$STAT1_02	7.70	+	3799	KIF5B
chr10	32674018	32674031	M00062:V$IRF1_01	8.12	+	80314	EPC1
chr10	32674052	32674062	M00485:V$NKX22_01	9.00	+	80314	EPC1
chr10	32674285	32674295	M00216:V$TATA_C	9.20	+	80314	EPC1
chr10	32675397	32675406	M00793:V$YY1_Q6	8.90	-	80314	EPC1
chr10	32675414	32675424	M00694:V$E4F1_Q6	9.10	+	80314	EPC1
chr10	32675594	32675603	M00793:V$YY1_Q6	8.50	-	80314	EPC1
chr10	32675595	32675606	M01035:V$YY1_Q6_02	9.00	-	80314	EPC1
chr10	32675601	32675612	M01035:V$YY1_Q6_02	8.90	+	80314	EPC1
chr10	32675604	32675613	M00793:V$YY1_Q6	8.90	+	80314	EPC1
chr10	33660955	33660965	M00744:V$POU1F1_Q6	8.30	+	8829	NRP1
chr10	33660955	33660969	M00463:V$POU3F2_01	9.80	+	8829	NRP1
chr10	33660958	33660966	M00471:V$TBP_01	8.90	-	8829	NRP1
chr10	33660993	33661012	M00191:V$ER_Q6	8.60	-	8829	NRP1
chr10	33661001	33661012	M00930:V$OCT1_Q5_01	8.50	-	8829	NRP1
chr10	33661004	33661015	M00972:V$IRF_Q6_01	9.20	+	8829	NRP1
chr10	33661490	33661505	M00459:V$STAT5B_01	7.80	-	8829	NRP1
chr10	33661498	33661512	M01066:V$BLIMP1_Q6	9.70	+	8829	NRP1
chr10	33661499	33661510	M00972:V$IRF_Q6_01	8.50	+	8829	NRP1
chr10	33661499	33661514	M00772:V$IRF_Q6	9.60	-	8829	NRP1
chr10	33661500	33661512	M00699:V$ICSBP_Q6	8.10	+	8829	NRP1
chr10	33661504	33661518	M00420:V$MEIS1AHOXA9_01	9.40	+	8829	NRP1
chr10	33661504	33661518	M00421:V$MEIS1BHOXA9_02	9.30	+	8829	NRP1
chr10	33661617	33661629	M00964:V$PXR_Q2	9.10	+	8829	NRP1
chr10	33662348	33662360	M00160:V$SRY_02	8.50	+	8829	NRP1
chr10	33662422	33662434	M00130:V$FOXD3_01	8.95	-	8829	NRP1
chr10	33662934	33662948	M00340:V$ETS2_B	8.40	+	8829	NRP1
chr10	33663512	33663530	M00531:V$NERF_Q2	9.80	-	8829	NRP1
chr10	33665057	33665071	M00158:V$COUP_01	10.00	-	8829	NRP1
chr10	33665058	33665071	M00763:V$PPAR_DR1_Q2	8.00	-	8829	NRP1
chr10	33665058	33665072	M01031:V$HNF4_Q6_01	8.40	+	8829	NRP1
chr10	33665059	33665072	M00156:V$RORA1_01	8.75	+	8829	NRP1
chr10	33665059	33665073	M00511:V$ERR1_Q2	8.88	+	8829	NRP1
chr10	35145955	35145970	M00772:V$IRF_Q6	8.55	+	56288	PARD3
chr10	35145959	35145970	M00972:V$IRF_Q6_01	9.40	-	56288	PARD3
chr10	35418706	35418719	M00062:V$IRF1_01	11.80	+	8453	CUL2
chr10	35418707	35418718	M00972:V$IRF_Q6_01	10.50	+	8453	CUL2
chr10	35419150	35419159	M00706:V$TFIII_Q6	8.90	+	8453	CUL2
chr10	35455882	35455895	M00932:V$SP1_Q4_01	9.05	+	1390	CREM
chr10	35455883	35455892	M01118:V$WT1_Q6	7.80	-	1390	CREM
chr10	35455883	35455893	M00933:V$SP1_Q2_01	10.00	-	1390	CREM
chr10	35455883	35455895	M01122:V$ZNF219_01	7.50	-	1390	CREM
chr10	35455883	35455896	M00491:V$MAZR_01	8.50	+	1390	CREM
chr10	35455884	35455892	M00649:V$MAZ_Q6	9.30	+	1390	CREM
chr10	35455884	35455894	M00931:V$SP1_Q6_01	8.50	+	1390	CREM
chr10	35455982	35455990	M00483:V$ATF6_01	9.70	+	1390	CREM
chr10	35466715	35466723	M00471:V$TBP_01	7.80	+	1390	CREM
chr10	35523927	35523936	M00223:V$STAT_01	8.80	-	1390	CREM
chr10	35523984	35523994	M00106:V$CDPCR3HD_01	8.27	+	1390	CREM
chr10	35524708	35524732	M00460:V$STAT5A_02	8.52	-	1390	CREM
chr10	35524718	35524731	M00777:V$STAT_Q6	8.95	+	1390	CREM
chr10	35524720	35524735	M00457:V$STAT5A_01	11.25	+	1390	CREM
chr10	35524720	35524735	M00459:V$STAT5B_01	11.70	+	1390	CREM
chr10	35524721	35524733	M00746:V$ELF1_Q6	8.60	-	1390	CREM
chr10	35524723	35524732	M00223:V$STAT_01	9.10	+	1390	CREM
chr10	35524747	35524757	M01043:V$NKX25_Q5	8.70	-	1390	CREM
chr10	35524782	35524793	M00691:V$ATF1_Q6	8.60	+	1390	CREM
chr10	35524782	35524796	M00513:V$ATF3_Q6	9.90	-	1390	CREM
chr10	35524783	35524795	M00179:V$CREBP1_Q2	9.70	-	1390	CREM
chr10	35524783	35524797	M00916:V$CREB_Q2_01	9.80	+	1390	CREM
chr10	35524785	35524793	M00039:V$CREB_01	9.70	+	1390	CREM
chr10	35524785	35524793	M00041:V$CREBP1CJUN_01	10.00	+	1390	CREM
chr10	35524785	35524794	M00981:V$CREBATF_Q6	8.80	-	1390	CREM
chr10	35524785	35524796	M00917:V$CREB_Q4_01	9.60	-	1390	CREM
chr10	35524804	35524817	M01067:V$GFI1_Q6	8.05	-	1390	CREM
chr10	35936035	35936044	M00962:V$AR_Q6	6.90	-	219770	GJD4
chr10	35967702	35967710	M00471:V$TBP_01	9.10	+	8325	FZD8
chr10	35967723	35967732	M00486:V$PAX2_02	6.30	+	8325	FZD8
chr10	35970829	35970838	M00793:V$YY1_Q6	9.30	-	8325	FZD8
chr10	35971251	35971259	M00471:V$TBP_01	9.10	-	8325	FZD8
chr10	35972449	35972462	M00424:V$NKX61_01	10.60	+	8325	FZD8
chr10	35972449	35972464	M00124:V$PBX1_02	9.20	-	8325	FZD8
chr10	35972451	35972463	M01017:V$PBX1_03	8.30	-	8325	FZD8
chr10	3815261	3815276	M00495:V$BACH1_01	11.12	+	1316	KLF6
chr10	3815262	3815275	M00517:V$AP1_01	9.90	+	1316	KLF6
chr10	3815263	3815274	M00490:V$BACH2_01	10.10	+	1316	KLF6
chr10	3815264	3815273	M00925:V$AP1_Q6_01	8.30	-	1316	KLF6
chr10	3815264	3815275	M00037:V$NFE2_01	9.40	-	1316	KLF6
chr10	3815265	3815273	M00926:V$AP1_Q4_01	8.40	+	1316	KLF6
chr10	3815285	3815301	M00235:V$AHRARNT_01	9.20	-	1316	KLF6
chr10	3815550	3815565	M00922:V$SRF_Q5_01	10.75	-	1316	KLF6
chr10	42893332	42893340	M00736:V$E2F1DP1_01	8.30	+	5979	RET
chr10	42893332	42893340	M00737:V$E2F1DP2_01	9.00	+	5979	RET
chr10	42893332	42893340	M00739:V$E2F4DP2_01	8.60	+	5979	RET
chr10	43080004	43080016	M00246:V$EGR2_01	7.95	+	221002	RASGEF1A
chr10	43080074	43080084	M00993:V$TAL1_Q6	9.40	-	221002	RASGEF1A
chr10	43080614	43080631	M00280:V$RFX1_01	9.80	-	221002	RASGEF1A
chr10	43080614	43080632	M00279:V$MIF1_01	10.10	+	221002	RASGEF1A
chr10	43081912	43081922	M00933:V$SP1_Q2_01	8.30	+	221002	RASGEF1A
chr10	43081913	43081927	M00982:V$KROX_Q6	10.15	+	221002	RASGEF1A
chr10	43081916	43081929	M00196:V$SP1_Q6	9.60	-	221002	RASGEF1A
chr10	43081916	43081929	M00932:V$SP1_Q4_01	9.40	-	221002	RASGEF1A
chr10	43081917	43081927	M00931:V$SP1_Q6_01	8.65	-	221002	RASGEF1A
chr10	43081918	43081928	M00933:V$SP1_Q2_01	9.90	+	221002	RASGEF1A
chr10	43081919	43081933	M00982:V$KROX_Q6	9.55	+	221002	RASGEF1A
chr10	43081921	43081933	M01122:V$ZNF219_01	9.30	+	221002	RASGEF1A
chr10	43082070	43082079	M00469:V$AP2ALPHA_01	7.45	-	221002	RASGEF1A
chr10	43212115	43212127	M00920:V$E2F_Q6_01	9.68	-	3185	HNRNPF
chr10	43212732	43212744	M00796:V$USF_Q6_01	8.80	-	3185	HNRNPF
chr10	43212733	43212743	M00187:V$USF_Q6	7.90	+	3185	HNRNPF
chr10	43212802	43212814	M00277:V$LMO2COM_01	8.75	+	3185	HNRNPF
chr10	43212840	43212852	M00341:V$GABP_B	9.90	+	3185	HNRNPF
chr10	43212841	43212851	M00678:V$TEL2_Q6	9.70	-	3185	HNRNPF
chr10	43212841	43212853	M00771:V$ETS_Q4	9.12	-	3185	HNRNPF
chr10	43212843	43212853	M01043:V$NKX25_Q5	8.77	-	3185	HNRNPF
chr10	43223339	43223347	M01116:V$CLOCKBMAL_Q6	8.40	+	3185	HNRNPF
chr10	43224271	43224280	M00913:V$MYB_Q5_01	7.00	-	3185	HNRNPF
chr10	43224286	43224295	M00913:V$MYB_Q5_01	6.80	-	3185	HNRNPF
chr10	43224287	43224297	M00183:V$MYB_Q6	7.70	-	3185	HNRNPF
chr10	43224296	43224307	M00472:V$FOXO4_01	9.22	-	3185	HNRNPF
chr10	43224306	43224324	M00281:V$RFX1_02	9.35	+	3185	HNRNPF
chr10	44200597	44200610	M00196:V$SP1_Q6	11.40	+	6387	CXCL12
chr10	44200597	44200610	M00932:V$SP1_Q4_01	10.80	+	6387	CXCL12
chr10	44200598	44200608	M00933:V$SP1_Q2_01	10.20	-	6387	CXCL12
chr10	44200599	44200609	M00008:V$SP1_01	8.20	+	6387	CXCL12
chr10	44200599	44200609	M00931:V$SP1_Q6_01	11.20	+	6387	CXCL12
chr10	44728382	44728390	M00727:V$SF1_Q6	9.30	-	643236	TMEM72
chr10	45191733	45191743	M00342:V$OCT1_B	10.55	-	240	ALOX5
chr10	45191926	45191934	M00971:V$ETS_Q6	8.50	+	240	ALOX5
chr10	45191926	45191938	M00746:V$ELF1_Q6	9.40	-	240	ALOX5
chr10	45191927	45191935	M00658:V$PU1_Q6	8.40	-	240	ALOX5
chr10	45350619	45350632	M00289:V$HFH3_01	9.00	+	220972	MARCH8
chr10	45410381	45410393	M00796:V$USF_Q6_01	8.68	-	220972	MARCH8
chr10	45410382	45410392	M00187:V$USF_Q6	8.55	+	220972	MARCH8
chr10	46057809	46057827	M00790:V$HNF1_Q6	9.58	-	653129	PTPN20A
chr10	46057811	46057826	M00132:V$HNF1_01	10.05	-	653129	PTPN20A
chr10	46059828	46059838	M00744:V$POU1F1_Q6	8.40	+	26095	PTPN20B
chr10	46059828	46059838	M00744:V$POU1F1_Q6	8.40	+	653129	PTPN20A
chr10	46388029	46388047	M00929:V$MYOD_Q6_01	8.88	-	83849	SYT15
chr10	46388035	46388043	M00973:V$E2A_Q6	8.20	+	83849	SYT15
chr10	47975026	47975036	M00931:V$SP1_Q6_01	9.55	+	118738	ZNF488
chr10	48012415	48012434	M00518:V$PPARA_02	8.20	+	5949	RBP3
chr10	48012438	48012449	M00724:V$HNF3ALPHA_Q6	10.20	-	5949	RBP3
chr10	48012498	48012509	M00221:V$SREBP1_02	9.65	+	5949	RBP3
chr10	48061325	48061337	M00621:V$CEBPDELTA_Q6	9.70	-	2662	GDF10
chr10	48444730	48444748	M00790:V$HNF1_Q6	9.58	-	653129	PTPN20A
chr10	48444732	48444747	M00132:V$HNF1_01	10.05	-	653129	PTPN20A
chr10	48446749	48446759	M00744:V$POU1F1_Q6	8.40	+	26095	PTPN20B
chr10	48446749	48446759	M00744:V$POU1F1_Q6	8.40	+	653129	PTPN20A
chr10	49482802	49482816	M00194:V$NFKB_Q6	8.30	+	58504	ARHGAP22
chr10	49562887	49562900	M00777:V$STAT_Q6	8.70	-	57705	WDFY4
[truncated: 79,505 more rows]
